# Supplementary material for: IDQuAD: Infectious disease question and answering dataset
Source: PLoS One. 2025 Oct 9;20(10):e0333075. doi: 10.1371/journal.pone.0333075 (PMC12510504; doi:10.1371/journal.pone.0333075)
Supplement: S1 File — (JSON) [file pone.0333075.s003.json]

[
    {
        "id": 1,
        "diseasename": "AvianInfluenza",
        "context": "Seven isolates of the avian influenza virus serotype H9N2 were analyzed following an outbreak revealing that all belonged to the low-pathogenicity group. To assess their pathogenic potential one isolate was experimentally inoculated in chickens and subsequently challenged with various pathogens including Escherichia coli. The study found that E. coli significantly worsened the condition of birds previously infected with the avian influenza virus. Furthermore immunosuppressed chickens experienced high mortality rates when infected with the H9N2 strain. The findings suggest that the presence of opportunistic pathogens can exacerbate infections in birds.",
        "question": "Which pathogen was found to aggravate the clinical condition of birds infected with AIV?",
        "answer": "Escherichia coli"
    },
    {
        "id": 2,
        "diseasename": "AvianInfluenza",
        "context": "Seven isolates of the avian influenza virus serotype H9N2 were analyzed following an outbreak revealing that all belonged to the low-pathogenicity group. To assess their pathogenic potential one isolate was experimentally inoculated in chickens and subsequently challenged with various pathogens including Escherichia coli. The study found that E. coli significantly worsened the condition of birds previously infected with the avian influenza virus. Furthermore immunosuppressed chickens experienced high mortality rates when infected with the H9N2 strain. The findings suggest that the presence of opportunistic pathogens can exacerbate infections in birds.",
        "question": "What was observed in chemically immunosuppressed chickens challenged with AIV H9N2?",
        "answer": "High mortality rates"
    },
    {
        "id": 3,
        "diseasename": "AvianInfluenza",
        "context": "Seven isolates of the avian influenza virus serotype H9N2 were analyzed following an outbreak revealing that all belonged to the low-pathogenicity group. To assess their pathogenic potential one isolate was experimentally inoculated in chickens and subsequently challenged with various pathogens including Escherichia coli. The study found that E. coli significantly worsened the condition of birds previously infected with the avian influenza virus. Furthermore immunosuppressed chickens experienced high mortality rates when infected with the H9N2 strain. The findings suggest that the presence of opportunistic pathogens can exacerbate infections in birds.",
        "question": "To which group do all the H9N2 isolates belong?",
        "answer": "Low-pathogenicity group"
    },
    {
        "id": 4,
        "diseasename": "AvianInfluenza",
        "context": "Zoonotic diseases are a significant global health issue often leading to spillover infections where pathogens are transmitted from vertebrate animals to humans. According to Plowright et al. a comprehensive model was developed to understand the complexity of this process which requires several factors to align including ecological and behavioral determinants of pathogen exposure and human susceptibility. The model emphasizes that all zoonotic pathogens must navigate a series of hierarchical barriers to cause spillover events. By analyzing how these barriers interact over time and space researchers aim to enhance prediction and prevention strategies for zoonotic spillovers laying the groundwork for further interdisciplinary studies on the subject.",
        "question": "What type of diseases present a significant global health burden?",
        "answer": "Zoonotic diseases"
    },
    {
        "id": 5,
        "diseasename": "AvianInfluenza",
        "context": "Zoonotic diseases are a significant global health issue often leading to spillover infections where pathogens are transmitted from vertebrate animals to humans. According to Plowright et al. a comprehensive model was developed to understand the complexity of this process which requires several factors to align including ecological and behavioral determinants of pathogen exposure and human susceptibility. The model emphasizes that all zoonotic pathogens must navigate a series of hierarchical barriers to cause spillover events. By analyzing how these barriers interact over time and space researchers aim to enhance prediction and prevention strategies for zoonotic spillovers laying the groundwork for further interdisciplinary studies on the subject.",
        "question": "What must zoonotic pathogens overcome to cause spillover infections in humans?",
        "answer": "Hierarchical barriers"
    },
    {
        "id": 6,
        "diseasename": "AvianInfluenza",
        "context": "In March 2013 three urban residents in Shanghai and Anhui China developed severe lower respiratory tract infections caused by a novel reassortant avian-origin influenza A virus identified as H7N9. All three patients showed symptoms such as fever cough and dyspnea and two had a history of recent exposure to poultry. Clinical analyses revealed that these viruses had genes of avian origin with specific mutations identified in their hemagglutinin and neuraminidase genes. Unfortunately all three patients succumbed to the illness which was associated with severe respiratory complications including acute respiratory distress syndrome and multiorgan failure.",
        "question": "Where did the patients infected with the H7N9 virus reside?",
        "answer": "Shanghai and Anhui China"
    },
    {
        "id": 7,
        "diseasename": "AvianInfluenza",
        "context": "In March 2013 three urban residents in Shanghai and Anhui China developed severe lower respiratory tract infections caused by a novel reassortant avian-origin influenza A virus identified as H7N9. All three patients showed symptoms such as fever cough and dyspnea and two had a history of recent exposure to poultry. Clinical analyses revealed that these viruses had genes of avian origin with specific mutations identified in their hemagglutinin and neuraminidase genes. Unfortunately all three patients succumbed to the illness which was associated with severe respiratory complications including acute respiratory distress syndrome and multiorgan failure.",
        "question": "What symptoms did the three patients present with?",
        "answer": "Fever cough and dyspnea"
    },
    {
        "id": 8,
        "diseasename": "AvianInfluenza",
        "context": "The introduction of a novel influenza A virus with a new hemagglutinin into a naive human population could lead to significant disease and mortality as seen in Hong Kong in 1997 when H5N1 was transmitted from infected poultry to humans. Continued surveillance is necessary in southern China where H5N1 viruses are still being isolated from domestic poultry. A recent study focused on the molecular characterization of an H5N1 virus isolated from duck meat imported from China to South Korea. This particular virus closely related to the Hong Kong/97 H5N1 demonstrated high pathogenicity in chickens and mice resulting in high mortality in those species while ducks showed no clinical signs of disease.",
        "question": "Where was the H5N1 virus isolated from duck meat imported from China?",
        "answer": "South Korea"
    },
    {
        "id": 9,
        "diseasename": "AvianInfluenza",
        "context": "The introduction of a novel influenza A virus with a new hemagglutinin into a naive human population could lead to significant disease and mortality as seen in Hong Kong in 1997 when H5N1 was transmitted from infected poultry to humans. Continued surveillance is necessary in southern China where H5N1 viruses are still being isolated from domestic poultry. A recent study focused on the molecular characterization of an H5N1 virus isolated from duck meat imported from China to South Korea. This particular virus closely related to the Hong Kong/97 H5N1 demonstrated high pathogenicity in chickens and mice resulting in high mortality in those species while ducks showed no clinical signs of disease.",
        "question": "In which species was the pathogenesis of the H5N1 virus characterized?",
        "answer": "Chickens and mice"
    },
    {
        "id": 10,
        "diseasename": "AvianInfluenza",
        "context": "Leptospirosis is a zoonotic infection commonly found in tropical regions primarily transmitted through contact with contaminated water from animal secretions. This study focused on the seroprevalence of leptospirosis among slaughterhouse workers in Ankara province who have close contact with animals. Serum samples from 102 workers were tested for anti-leptospira antibodies using the microscopic agglutination test which involved 40 different strains as antigens. Results indicated that only 2 of the workers tested positive for antibodies against the L. australis Jez-Bratislava antigen both of whom had worked at the same slaughterhouse for an average of 15 years suggesting a very low seroprevalence of leptospirosis in the area.",
        "question": "Where was the study on leptospirosis conducted?",
        "answer": "Ankara province"
    },
    {
        "id": 11,
        "diseasename": "AvianInfluenza",
        "context": "Leptospirosis is a zoonotic infection commonly found in tropical regions primarily transmitted through contact with contaminated water from animal secretions. This study focused on the seroprevalence of leptospirosis among slaughterhouse workers in Ankara province who have close contact with animals. Serum samples from 102 workers were tested for anti-leptospira antibodies using the microscopic agglutination test which involved 40 different strains as antigens. Results indicated that only 2 of the workers tested positive for antibodies against the L. australis Jez-Bratislava antigen both of whom had worked at the same slaughterhouse for an average of 15 years suggesting a very low seroprevalence of leptospirosis in the area.",
        "question": "What was the average period the positive workers had worked at the slaughterhouse?",
        "answer": "15 years"
    },
    {
        "id": 12,
        "diseasename": "AvianInfluenza",
        "context": "Giardia and Cryptosporidium spp. are common parasitic protozoa that often cause waterborne diseases. The lecture will discuss the biological and environmental factors that contribute to the risk of transmission of giardiosis and cryptosporidiosis highlighting past outbreaks in various geographical areas. The current epidemiological situation of these infections in Italy will be examined based on studies conducted on humans and environmental samples. Additionally the lecture will cover existing methods for detecting Giardia cysts and Cryptosporidium oocysts in water along with new techniques for removing these pathogens from drinking water and wastewater.",
        "question": "What type of diseases are caused by Giardia and Cryptosporidium spp.?",
        "answer": "Waterborne diseases"
    },
    {
        "id": 13,
        "diseasename": "AvianInfluenza",
        "context": "The highly pathogenic avian influenza virus was first detected in Cameroon in February 2006. Genetic analysis of the virus's NA sequences indicated that it is closely related to H5N1 isolates found in Northern Nigeria Sudan and Ivory Coast. This relationship suggests a common ancestor for these viruses highlighting the interconnectedness of avian influenza strains across different regions in Africa.",
        "question": "When was the highly pathogenic avian influenza virus first detected in Cameroon?",
        "answer": "February 2006"
    },
    {
        "id": 14,
        "diseasename": "AvianInfluenza",
        "context": "The highly pathogenic avian influenza virus was first detected in Cameroon in February 2006. Genetic analysis of the virus's NA sequences indicated that it is closely related to H5N1 isolates found in Northern Nigeria Sudan and Ivory Coast. This relationship suggests a common ancestor for these viruses highlighting the interconnectedness of avian influenza strains across different regions in Africa.",
        "question": "Which regions have H5N1 isolates that are closely related to the virus in Cameroon?",
        "answer": "Northern Nigeria Sudan and Ivory Coast"
    },
    {
        "id": 15,
        "diseasename": "AvianInfluenza",
        "context": "A significant number of individuals infected with coronavirus disease 2019 (COVID-19) remain asymptomatic while being capable of transmitting the severe acute respiratory syndrome type 2 (SARS-CoV-2) virus. This asymptomatic shedding contributes to the rapid rise in COVID-19 cases worldwide. Interestingly some regions report unexpectedly high recovery rates from clinical COVID-19. The research speculates on immunovirological mechanisms that might explain the asymptomatic nature of many individuals drawing parallels to exotic animal reservoirs that can carry various viruses without developing disease. Studying how these animal species manage viral control could provide insights into potential therapeutic strategies for COVID-19 in humans.",
        "question": "What type of species is compared to humans in understanding viral control mechanisms?",
        "answer": "Exotic animal reservoirs"
    },
    {
        "id": 16,
        "diseasename": "AvianInfluenza",
        "context": "Ducks serve as the natural hosts and reservoirs for influenza viruses making their immune responses an important area of study for understanding host-pathogen interactions. Researchers have identified duck versions of the chemokines CCL19 and CCL21 as well as their receptor CCR7 indicating that these proteins are similar to their mammalian counterparts. The expression of these chemokines in lymphoid tissues is significant because they are involved in guiding immune cells to where they are needed. Following infection with highly pathogenic avian influenza notable changes in chemokine gene expression are observed particularly in lung tissues which supports the idea that these signals may be markers for evaluating immune responses in ducks.",
        "question": "Which chemokines were identified in ducks as homologues?",
        "answer": "CCL19 and CCL21"
    },
    {
        "id": 17,
        "diseasename": "AvianInfluenza",
        "context": "Ducks serve as the natural hosts and reservoirs for influenza viruses making their immune responses an important area of study for understanding host-pathogen interactions. Researchers have identified duck versions of the chemokines CCL19 and CCL21 as well as their receptor CCR7 indicating that these proteins are similar to their mammalian counterparts. The expression of these chemokines in lymphoid tissues is significant because they are involved in guiding immune cells to where they are needed. Following infection with highly pathogenic avian influenza notable changes in chemokine gene expression are observed particularly in lung tissues which supports the idea that these signals may be markers for evaluating immune responses in ducks.",
        "question": "What type of influenza infection shows abundant chemokine transcripts in duck lung tissues?",
        "answer": "Highly pathogenic avian influenza"
    },
    {
        "id": 18,
        "diseasename": "AvianInfluenza",
        "context": "Ducks serve as the natural hosts and reservoirs for influenza viruses making their immune responses an important area of study for understanding host-pathogen interactions. Researchers have identified duck versions of the chemokines CCL19 and CCL21 as well as their receptor CCR7 indicating that these proteins are similar to their mammalian counterparts. The expression of these chemokines in lymphoid tissues is significant because they are involved in guiding immune cells to where they are needed. Following infection with highly pathogenic avian influenza notable changes in chemokine gene expression are observed particularly in lung tissues which supports the idea that these signals may be markers for evaluating immune responses in ducks.",
        "question": "Where are the duck chemokines CCL19 and CCL21 expressed?",
        "answer": "Lymphoid tissues"
    },
    {
        "id": 19,
        "diseasename": "AvianInfluenza",
        "context": "In 1998 a severe outbreak of acute encephalitis with high mortality rates occurred among pig handlers in Malaysia leading to the identification of a new virus called Nipah virus. A comprehensive investigation that combined various scientific disciplines including epidemiology and microbiology was crucial for discovering this novel human infection. The clinical and autopsy findings were derived from 32 fatal cases with diagnoses confirmed through immunohistochemistry and serology. The primary histopathological features observed included systemic vasculitis and thrombosis especially in the central nervous system along with notable damage to endothelial cells and the formation of syncytial giant cells.",
        "question": "What novel virus was discovered during the 1998 encephalitis outbreak in Malaysia?",
        "answer": "Nipah virus"
    },
    {
        "id": 20,
        "diseasename": "AvianInfluenza",
        "context": "The WHO-led smallpox eradication program was successful a quarter of a century ago but concerns remain about the potential re-emergence of the variola virus and related poxviruses like monkeypox. There is still a lack of understanding regarding the species specificity of poxvirus infections in vertebrates and the mechanisms by which these viruses can jump to new host species. Research indicates that poxvirus tropism is influenced more by intracellular processes after the virus enters a cell rather than by specific host receptors. The review discusses current knowledge about poxvirus tropism and explores the possibilities of using host-restricted poxvirus vectors for developing vaccines and therapies for human cancers.",
        "question": "Which virus is of concern for re-emergence alongside monkeypox?",
        "answer": "Variola virus"
    },
    {
        "id": 21,
        "diseasename": "AvianInfluenza",
        "context": "The WHO-led smallpox eradication program was successful a quarter of a century ago but concerns remain about the potential re-emergence of the variola virus and related poxviruses like monkeypox. There is still a lack of understanding regarding the species specificity of poxvirus infections in vertebrates and the mechanisms by which these viruses can jump to new host species. Research indicates that poxvirus tropism is influenced more by intracellular processes after the virus enters a cell rather than by specific host receptors. The review discusses current knowledge about poxvirus tropism and explores the possibilities of using host-restricted poxvirus vectors for developing vaccines and therapies for human cancers.",
        "question": "What type of vectors are being considered for vaccines and cancer therapies?",
        "answer": "Host-restricted poxvirus vectors"
    },
    {
        "id": 22,
        "diseasename": "AvianInfluenza",
        "context": "Toxoplasma gondii is a zoonotic parasite that affects both human and animal health particularly threatening Southern sea otters which are indicators of disease in coastal regions. The only hosts that can shed Toxoplasma oocysts into the environment are wild and domestic felids. A study in coastal California found that managed feral cats had a significantly lower infection prevalence compared to mountain lions and unmanaged feral cats. A hotspot for Toxoplasma infection was identified near Monterey Bay which is adjacent to an area with high risk for otter infection. The study also indicated that pet and feral domestic cats likely contribute more to the oocyst levels in areas close to the sea otter habitat than native wild felids.",
        "question": "Which species serves as a sentinel for disease threats in coastal environments?",
        "answer": "Southern sea otters"
    },
    {
        "id": 23,
        "diseasename": "AvianInfluenza",
        "context": "Toxoplasma gondii is a zoonotic parasite that affects both human and animal health particularly threatening Southern sea otters which are indicators of disease in coastal regions. The only hosts that can shed Toxoplasma oocysts into the environment are wild and domestic felids. A study in coastal California found that managed feral cats had a significantly lower infection prevalence compared to mountain lions and unmanaged feral cats. A hotspot for Toxoplasma infection was identified near Monterey Bay which is adjacent to an area with high risk for otter infection. The study also indicated that pet and feral domestic cats likely contribute more to the oocyst levels in areas close to the sea otter habitat than native wild felids.",
        "question": "Which group of felids showed a significantly lower prevalence of Toxoplasma infection?",
        "answer": "Managed feral cats"
    },
    {
        "id": 24,
        "diseasename": "AvianInfluenza",
        "context": "Novel avian-origin influenza A viruses were first reported to infect humans in March 2013 with a total of 143 human cases and 45 deaths recorded to date. Researchers utilized sequence comparisons and phylogenetic analyses to identify distinct amino acid changes in the polymerase PA protein of these viruses. Mutant viruses with specific amino acid alterations were tested for their polymerase activities and growth in mammalian versus avian cells as well as for their virulence in mice. The study found that certain mutants were more virulent in mice compared to the wild-type A virus indicating that the PA protein has amino acid substitutions that could affect virulence in mammals.",
        "question": "When were novel avian-origin influenza A viruses first reported to infect humans?",
        "answer": "March 2013"
    },
    {
        "id": 25,
        "diseasename": "AvianInfluenza",
        "context": "Bats are identified as reservoirs for zoonotic viruses that pose risks to human health particularly through the discovery of a bat rotavirus found in the feces of a straw-colored fruit bat. Genetic analysis revealed that this rotavirus shares ancestry with other mammalian rotaviruses with the VP4 gene being nearly identical to a human rotavirus strain. The study also noted that the NSP4 gene is closely related to other mammalian rotaviruses suggesting potential reassortment events among bat animal and human strains. Additional rotavirus strains were also detected in bats indicating a broader concern regarding viral transmission from bats to humans.",
        "question": "In which type of bat was the rotavirus detected?",
        "answer": "Straw-colored fruit bat"
    },
    {
        "id": 26,
        "diseasename": "AvianInfluenza",
        "context": "Bats are identified as reservoirs for zoonotic viruses that pose risks to human health particularly through the discovery of a bat rotavirus found in the feces of a straw-colored fruit bat. Genetic analysis revealed that this rotavirus shares ancestry with other mammalian rotaviruses with the VP4 gene being nearly identical to a human rotavirus strain. The study also noted that the NSP4 gene is closely related to other mammalian rotaviruses suggesting potential reassortment events among bat animal and human strains. Additional rotavirus strains were also detected in bats indicating a broader concern regarding viral transmission from bats to humans.",
        "question": "What phenomenon suggests interaction between human animal and bat rotaviruses?",
        "answer": "Reassortment events"
    },
    {
        "id": 27,
        "diseasename": "AvianInfluenza",
        "context": "Influenza A viruses can infect various bird species with avian influenza A virus (AIV) infection being most common in Anseriformes and some Charadriiformes. A study evaluated the role of seabirds as hosts for AIV testing 3160 swab samples from 13 seabird species in Newfoundland and Labrador Canada between May 2008 and December 2011. The results showed AIV in breeding Common Murres and nonbreeding Thick-billed Murres with Common Murres exhibiting high antibody prevalence. Although no AIV was detected in other well-covered species serological evidence confirmed a 22% antibody prevalence in Atlantic Puffins. The findings highlight the significance of murres in the ecology of AIV and call for further studies on seabirds as potential hosts.",
        "question": "Where was the study on seabirds as hosts for AIV conducted?",
        "answer": "Newfoundland and Labrador Canada"
    },
    {
        "id": 28,
        "diseasename": "AvianInfluenza",
        "context": "Influenza A viruses can infect various bird species with avian influenza A virus (AIV) infection being most common in Anseriformes and some Charadriiformes. A study evaluated the role of seabirds as hosts for AIV testing 3160 swab samples from 13 seabird species in Newfoundland and Labrador Canada between May 2008 and December 2011. The results showed AIV in breeding Common Murres and nonbreeding Thick-billed Murres with Common Murres exhibiting high antibody prevalence. Although no AIV was detected in other well-covered species serological evidence confirmed a 22% antibody prevalence in Atlantic Puffins. The findings highlight the significance of murres in the ecology of AIV and call for further studies on seabirds as potential hosts.",
        "question": "Which seabird species showed high antibody prevalence for AIV?",
        "answer": "Common Murres"
    },
    {
        "id": 29,
        "diseasename": "AvianInfluenza",
        "context": "In 2018 there was a significant decline in the prevalence of the influenza A virus in China. However in 2019 highly pathogenic H7N9 viruses made a resurgence exhibiting a new predominant subclade. These H7N9 variants were found to be co-circulating at low levels specifically in eastern and northeastern regions of China. Additionally the variants showed several immune escape mutations and demonstrated antigenic drift.",
        "question": "Where were the H7N9 variants co-circulating?",
        "answer": "Eastern and northeastern China"
    },
    {
        "id": 30,
        "diseasename": "AvianInfluenza",
        "context": "In 2018 there was a significant decline in the prevalence of the influenza A virus in China. However in 2019 highly pathogenic H7N9 viruses made a resurgence exhibiting a new predominant subclade. These H7N9 variants were found to be co-circulating at low levels specifically in eastern and northeastern regions of China. Additionally the variants showed several immune escape mutations and demonstrated antigenic drift.",
        "question": "What changes were observed in the H7N9 variants?",
        "answer": "Immune escape mutations and antigenic drift"
    },
    {
        "id": 31,
        "diseasename": "AvianInfluenza",
        "context": "A common-source outbreak of anthrax was reported originating from the carcass of a cow. Three patients were affected by the disease which can impact the meninx skin and larynx. Unfortunately one patient with meningitis died as a result of the infection. In response to the outbreak 20 individuals who either came into contact with or consumed the cooked meat from the infected cow were treated with prophylactic tetracycline and remained healthy. This incident highlights the need for increased awareness among physicians in areas where anthrax is known to occur as well as the importance of health education.",
        "question": "What treatment was given to individuals who contacted or ate the meat of the infected cow?",
        "answer": "Prophylactic tetracycline"
    },
    {
        "id": 32,
        "diseasename": "AvianInfluenza",
        "context": "Fascioloides magna is a significant liver parasite affecting various ruminants known for its broad distribution and invasive nature. A study analyzed genetic data from 432 individuals across North America and Europe to understand its population structure and migratory routes. The findings indicated overlapping lineages in North America and traced European populations back to specific origins in the USA particularly highlighting connections to Italy and South Carolina. The research revealed a dilution of genetic diversity along dispersal routes in Europe and discussed the implications of human translocations and natural migration of host species.",
        "question": "What is the name of the liver parasite studied for its population genetic structure?",
        "answer": "Fascioloides magna"
    },
    {
        "id": 33,
        "diseasename": "AvianInfluenza",
        "context": "Distinct species of elephant endotheliotropic herpesviruses (EEHVs) exist within Asian and African elephant populations with primary infections among Asian elephants leading to clinical illness and lethal EEHV hemorrhagic disease (EEHV-HD). Recent occurrences of EEHV-HD in African elephants in North American zoos have raised concerns about their susceptibility to this disease. A study developed a serological assay to detect antibodies against the EEHV3 E34 protein in African elephants revealing that many elephants from unrelated herds had prior EEHV3 infections. However elephants that died from EEHV3-HD were found to be seronegative before infection suggesting that the disease is linked to primary infection rather than reactivation of the virus.",
        "question": "What disease is caused by primary infection with EEHVs in elephants?",
        "answer": "EEHV-HD"
    },
    {
        "id": 34,
        "diseasename": "AvianInfluenza",
        "context": "Distinct species of elephant endotheliotropic herpesviruses (EEHVs) exist within Asian and African elephant populations with primary infections among Asian elephants leading to clinical illness and lethal EEHV hemorrhagic disease (EEHV-HD). Recent occurrences of EEHV-HD in African elephants in North American zoos have raised concerns about their susceptibility to this disease. A study developed a serological assay to detect antibodies against the EEHV3 E34 protein in African elephants revealing that many elephants from unrelated herds had prior EEHV3 infections. However elephants that died from EEHV3-HD were found to be seronegative before infection suggesting that the disease is linked to primary infection rather than reactivation of the virus.",
        "question": "Where have recent cases of EEHV-HD in African elephants been reported?",
        "answer": "North American zoos"
    },
    {
        "id": 35,
        "diseasename": "AvianInfluenza",
        "context": "Highly pathogenic avian influenza H5 viruses have been a significant pandemic threat since their emergence in China in 1996. In 2005 nationwide control measures including poultry vaccination were introduced resulting in a significant reduction of H5N1 outbreaks. However in 2008 new non-N1 subtype viruses emerged gradually replacing H5N1 and causing global outbreaks. The study indicates that control measures rather than competition from newer viruses were responsible for the decline of H5N1. The research emphasizes the need for universal vaccines that can target a broader range of influenza viruses to prevent the emergence of new subtypes.",
        "question": "What type of vaccines would benefit avian influenza vaccination programs?",
        "answer": "Universal vaccines"
    },
    {
        "id": 36,
        "diseasename": "AvianInfluenza",
        "context": "Co-evolution between hosts and pathogens significantly influences the biology and genetics of diseases. Despite its importance demonstrating co-evolution rigorously has been challenging and its application in medical and veterinary research is still emerging. A deeper understanding of co-evolution could enhance interpretations of genetic variation in critical biomedical traits. To achieve this researchers must shift their focus from traditional phenotypic approaches to utilizing the vast data available on the molecular biology and genetics of host-pathogen interactions.",
        "question": "In which fields is co-evolutionary thinking beginning to inform research meaningfully?",
        "answer": "Medical and veterinary research"
    },
    {
        "id": 37,
        "diseasename": "AvianInfluenza",
        "context": "Streptobacillus moniliformis is a bacterium that can be transmitted by rats and is responsible for causing rat-bite fever a rare but potentially fatal disease. The diagnosis of rat-bite fever is complicated by its fastidious growth in vitro and vague symptoms such as fever joint pain and skin lesions. A case study is reported involving a female patient who developed painful hemorrhagic pustules and purpuric lesions on her hands and feet after handling contaminated rat feces and urine. Her blood culture confirmed the presence of Streptobacillus moniliformis indicating that her exposure to infected rodents was the likely cause of her illness.",
        "question": "What bacterium is responsible for rat-bite fever?",
        "answer": "Streptobacillus moniliformis"
    },
    {
        "id": 38,
        "diseasename": "AvianInfluenza",
        "context": "Streptobacillus moniliformis is a bacterium that can be transmitted by rats and is responsible for causing rat-bite fever a rare but potentially fatal disease. The diagnosis of rat-bite fever is complicated by its fastidious growth in vitro and vague symptoms such as fever joint pain and skin lesions. A case study is reported involving a female patient who developed painful hemorrhagic pustules and purpuric lesions on her hands and feet after handling contaminated rat feces and urine. Her blood culture confirmed the presence of Streptobacillus moniliformis indicating that her exposure to infected rodents was the likely cause of her illness.",
        "question": "What did the patient handle that likely caused her infection?",
        "answer": "Contaminated rat feces and urine"
    },
    {
        "id": 39,
        "diseasename": "AvianInfluenza",
        "context": "Plague and hantavirus pulmonary syndrome (HPS) are serious and frequently fatal diseases that occur in humans particularly in the southwestern United States. Preventing these diseases relies significantly on public education and the reduction of rodent populations in areas close to human habitation. Due to limited resources it is crucial to identify regions with a higher risk for these diseases to effectively allocate public health resources. In this study researchers utilized logistic regression and geographic information system modeling to pinpoint environmental factors that predict elevated risk for both plague and HPS in northeastern Arizona and northwestern New Mexico finding that about half of the studied area was classified as suitable for either disease.",
        "question": "What two diseases are the focus of the research in the southwestern United States?",
        "answer": "Plague and hantavirus pulmonary syndrome"
    },
    {
        "id": 40,
        "diseasename": "AvianInfluenza",
        "context": "Plague and hantavirus pulmonary syndrome (HPS) are serious and frequently fatal diseases that occur in humans particularly in the southwestern United States. Preventing these diseases relies significantly on public education and the reduction of rodent populations in areas close to human habitation. Due to limited resources it is crucial to identify regions with a higher risk for these diseases to effectively allocate public health resources. In this study researchers utilized logistic regression and geographic information system modeling to pinpoint environmental factors that predict elevated risk for both plague and HPS in northeastern Arizona and northwestern New Mexico finding that about half of the studied area was classified as suitable for either disease.",
        "question": "Where were the elevated risk areas for plague and HPS identified?",
        "answer": "Northeastern Arizona and northwestern New Mexico"
    },
    {
        "id": 41,
        "diseasename": "AvianInfluenza",
        "context": "On March 17 2016 Public Health-Seattle & King County was informed about two cases of Streptococcus equi subspecies zooepidemicus infections. This bacterium is a zoonotic pathogen that infrequently causes illness in humans and is typically linked to the consumption of unpasteurized dairy products or direct contact with horses. In equines S. zooepidemicus is often a commensal bacterium but it can lead to various infections including respiratory and wound infections. The health department initiated an investigation to assess the outbreak's extent identify risk factors and provide recommendations.",
        "question": "What bacterium was responsible for the infections reported to Public Health-Seattle & King County?",
        "answer": "Streptococcus equi subspecies zooepidemicus"
    },
    {
        "id": 42,
        "diseasename": "AvianInfluenza",
        "context": "On March 17 2016 Public Health-Seattle & King County was informed about two cases of Streptococcus equi subspecies zooepidemicus infections. This bacterium is a zoonotic pathogen that infrequently causes illness in humans and is typically linked to the consumption of unpasteurized dairy products or direct contact with horses. In equines S. zooepidemicus is often a commensal bacterium but it can lead to various infections including respiratory and wound infections. The health department initiated an investigation to assess the outbreak's extent identify risk factors and provide recommendations.",
        "question": "What is one common source associated with S. zooepidemicus infections in humans?",
        "answer": "Unpasteurized dairy products"
    },
    {
        "id": 43,
        "diseasename": "AvianInfluenza",
        "context": "Anthrax is identified as the highest-ranked priority zoonotic disease in Kenya with approximately ten human cases reported each year. An outbreak occurred in Kisumu East Sub County after villagers consumed beef from a cow that likely died from anthrax. The study aimed to assess the outbreak's magnitude the factors involved and the community's knowledge and practices regarding anthrax. A total of 53 individuals were exposed to suspicious beef resulting in 23 reviewed cases highlighting a case fatality rate of 4.35%. The study found that while many believed vaccination prevents anthrax only a small percentage actually presented their livestock for vaccination.",
        "question": "What was the case fatality rate of the anthrax outbreak?",
        "answer": "4.35%"
    },
    {
        "id": 44,
        "diseasename": "AvianInfluenza",
        "context": "The genus Bartonella which was previously represented solely by Bartonella bacilliformis until 1993 now includes over 30 species of Gram-negative bacteria that can infect mammalian erythrocytes and endothelial cells. Various mammals particularly rodents ruminants and carnivores serve as reservoirs for Bartonella spp. In these primary reservoir species persistent bacteriemia is more common while accidental hosts may experience lower levels of the infection. Although many insects such as flies and ticks are believed to transmit Bartonella definitive reservoir hosts and vectors remain unidentified for several newly described species. Humans are natural hosts for Bartonella bacilliformis and Bartonella quintana but other animal-associated Bartonella species can also lead to human diseases like Carrion's disease and cat scratch disease.",
        "question": "Which mammals are commonly implicated as reservoirs for Bartonella?",
        "answer": "Rodents ruminants and carnivores"
    },
    {
        "id": 45,
        "diseasename": "AvianInfluenza",
        "context": "The genus Bartonella which was previously represented solely by Bartonella bacilliformis until 1993 now includes over 30 species of Gram-negative bacteria that can infect mammalian erythrocytes and endothelial cells. Various mammals particularly rodents ruminants and carnivores serve as reservoirs for Bartonella spp. In these primary reservoir species persistent bacteriemia is more common while accidental hosts may experience lower levels of the infection. Although many insects such as flies and ticks are believed to transmit Bartonella definitive reservoir hosts and vectors remain unidentified for several newly described species. Humans are natural hosts for Bartonella bacilliformis and Bartonella quintana but other animal-associated Bartonella species can also lead to human diseases like Carrion's disease and cat scratch disease.",
        "question": "Which two species of Bartonella are natural reservoir hosts in humans?",
        "answer": "Bartonella bacilliformis and Bartonella quintana"
    },
    {
        "id": 46,
        "diseasename": "AvianInfluenza",
        "context": "Coronaviruses are classified into three groups based on genetic similarities with human coronavirus OC43 (HCoV-OC43) and bovine coronavirus (BCoV) being two group 2 coronaviruses that exhibit significant similarities. The complete genome sequence of the HCoV-OC43 strain was analyzed revealing a 290-nucleotide deletion in the region between the spike and membrane protein genes which corresponds to the absence of specific BCoV open reading frames. Molecular clock analysis indicates a recent zoonotic transmission event between these coronaviruses dating their common ancestor to around 1890. This research is significant as it provides insights into how nonhuman coronaviruses adapt to human hosts which is crucial for understanding interspecies transmission events that may have led to outbreaks like SARS.",
        "question": "What specific genetic feature is present in the region between the spike and membrane protein genes of HCoV-OC43?",
        "answer": "290-nucleotide deletion"
    },
    {
        "id": 47,
        "diseasename": "AvianInfluenza",
        "context": "Tularemia is a zoonotic disease caused by the bacterium Francisella tularensis classified as a Biosafety Level 3 pathogen and a potential bioterrorism agent. This paper discusses two instances of perigenital ulcer disease resulting from Francisella tularensis subspecies holarctica in Manitoba Canada. These cases highlight the risk of inadvertent exposure to laboratory personnel handling the pathogen.",
        "question": "What bacterium causes tularemia?",
        "answer": "Francisella tularensis"
    },
    {
        "id": 48,
        "diseasename": "AvianInfluenza",
        "context": "Tularemia is a zoonotic disease caused by the bacterium Francisella tularensis classified as a Biosafety Level 3 pathogen and a potential bioterrorism agent. This paper discusses two instances of perigenital ulcer disease resulting from Francisella tularensis subspecies holarctica in Manitoba Canada. These cases highlight the risk of inadvertent exposure to laboratory personnel handling the pathogen.",
        "question": "Where were the cases of perigenital ulcer disease reported?",
        "answer": "Manitoba Canada"
    },
    {
        "id": 49,
        "diseasename": "AvianInfluenza",
        "context": "Tularemia is a zoonotic disease caused by the bacterium Francisella tularensis classified as a Biosafety Level 3 pathogen and a potential bioterrorism agent. This paper discusses two instances of perigenital ulcer disease resulting from Francisella tularensis subspecies holarctica in Manitoba Canada. These cases highlight the risk of inadvertent exposure to laboratory personnel handling the pathogen.",
        "question": "Who experienced inadvertent exposure due to the tularemia cases?",
        "answer": "Laboratory personnel"
    },
    {
        "id": 50,
        "diseasename": "AvianInfluenza",
        "context": "Infection with Candidatus Helicobacter heilmannii is linked to gastritis and mucosa-associated lymphoid tissue lymphoma in humans. The type 1 variant of this bacterium is the most prevalent and is believed to be transmitted from dogs to people. This association highlights the potential zoonotic nature of the infection emphasizing the importance of understanding its transmission pathways.",
        "question": "Which type of H. heilmannii predominates in infections?",
        "answer": "Type 1"
    },
    {
        "id": 51,
        "diseasename": "AvianInfluenza",
        "context": "Newcastle disease has been present in China since its first recognition in 1946 and has been predominantly caused by the sub-genotype VIId Newcastle disease virus in recent outbreaks. However a study identified three virulent Newcastle disease viruses (NDVs) from poultry in southern China as sub-genotype VIIh which are closely related to viruses from Southeast Asia. The continuous isolation of these genotype VIIh strains suggests they may have panzootic potential and could lead to enzootic situations in China. This research also provides insights into the genetic and phylogenetic characteristics of these isolates enhancing the understanding of their epidemiological context.",
        "question": "Which sub-genotype of Newcastle disease virus was identified in the recent study?",
        "answer": "Sub-genotype VIIh"
    },
    {
        "id": 52,
        "diseasename": "AvianInfluenza",
        "context": "Newcastle disease has been present in China since its first recognition in 1946 and has been predominantly caused by the sub-genotype VIId Newcastle disease virus in recent outbreaks. However a study identified three virulent Newcastle disease viruses (NDVs) from poultry in southern China as sub-genotype VIIh which are closely related to viruses from Southeast Asia. The continuous isolation of these genotype VIIh strains suggests they may have panzootic potential and could lead to enzootic situations in China. This research also provides insights into the genetic and phylogenetic characteristics of these isolates enhancing the understanding of their epidemiological context.",
        "question": "Where were the three virulent NDVs isolated in the study?",
        "answer": "Southern China"
    },
    {
        "id": 53,
        "diseasename": "AvianInfluenza",
        "context": "Clostridium difficile and methicillin-resistant Staphylococcus aureus (MRSA) are significant pathogens of concern in food animals specifically in slaughter age pigs across Canada. A study was conducted to evaluate the prevalence of these organisms in pigs revealing that C. difficile was found in 30 out of 436 samples from 15 farms with a prevalence of 3.4%. MRSA was isolated from 21 out of 460 pigs across 5 farms showing a prevalence of 0.2%. The findings indicated a predominance of C. difficile ribotype 078 and MRSA ST398 with both pathogens present on some farms highlighting the potential for contamination of meat during slaughter.",
        "question": "What was the prevalence of C. difficile found in slaughter age pigs?",
        "answer": "3.4%"
    },
    {
        "id": 54,
        "diseasename": "AvianInfluenza",
        "context": "Clostridium difficile and methicillin-resistant Staphylococcus aureus (MRSA) are significant pathogens of concern in food animals specifically in slaughter age pigs across Canada. A study was conducted to evaluate the prevalence of these organisms in pigs revealing that C. difficile was found in 30 out of 436 samples from 15 farms with a prevalence of 3.4%. MRSA was isolated from 21 out of 460 pigs across 5 farms showing a prevalence of 0.2%. The findings indicated a predominance of C. difficile ribotype 078 and MRSA ST398 with both pathogens present on some farms highlighting the potential for contamination of meat during slaughter.",
        "question": "What was the prevalence of MRSA detected in slaughter age pigs?",
        "answer": "0.2%"
    },
    {
        "id": 55,
        "diseasename": "AvianInfluenza",
        "context": "The NS1 gene of the influenza virus is critical for its replication and pathogenicity particularly during infection. Research has shown that mutations in the NS1 gene can significantly alter the virulence of the virus. In this study NS1 genes from two H3 avian influenza viruses were analyzed revealing three specific amino acid differences that influenced the virulence of recombinant viruses in mice. The experiments demonstrated that certain mutations in the NS1 protein could enhance the incidence of infection and combinations of these mutations resulted in increased mortality rates in infected mice.",
        "question": "What was observed in mice infected with viruses bearing multiple NS1 mutations?",
        "answer": "Increased mortality rates"
    },
    {
        "id": 56,
        "diseasename": "AvianInfluenza",
        "context": "The HIV-1 group M epidemic demonstrates the significant consequences of a single zoonotic transmission primarily through human exposure to simian immunodeficiency virus (SIV) and related viruses. This exposure often occurs during hunting and butchering of bushmeat or through bites from nonhuman primates. While exposure to these viruses is noted to be heterogeneous across different African countries not all exposures lead to disease; specific viral and host characteristics must be compatible for infection to occur. Additionally changes in human behavior are believed to have facilitated the efficient spread of HIV indicating that the socio-economic context of the twenty-first century is conducive to new epidemics.",
        "question": "What factor is believed to have facilitated the efficient spread of HIV?",
        "answer": "Human behavior"
    },
    {
        "id": 57,
        "diseasename": "AvianInfluenza",
        "context": "A study conducted in downtown Los Angeles California revealed the presence of Bartonella spp. in rats raising public health concerns. Out of 200 rats that were tested two putative human pathogens B. rochalimae and B. tribocorum were identified in 37 and 115 rats respectively. The detection of these bacteria in urban rodents highlights the potential risk to human health in densely populated areas.",
        "question": "Where were the rats that tested positive for Bartonella spp. trapped?",
        "answer": "Downtown Los Angeles California"
    },
    {
        "id": 58,
        "diseasename": "AvianInfluenza",
        "context": "Japanese encephalitis virus (JEV) is a virus from the Flavivirus genus that can lead to encephalitis in humans. This zoonotic disease is primarily found in Eastern and Southeastern Asia and its introduction into the United States could have significant public health and economic implications. The study aimed to evaluate existing literature to determine the vector and host competence for JEV by conducting a systematic review. It included 171 peer-reviewed articles most of which were observational studies focusing on various aspects of vector competence including transmission efficiency and susceptibility to infection. The main host species for mosquito feeding were identified as pigs and cattle.",
        "question": "Which host species are primarily fed on by mosquitoes carrying JEV?",
        "answer": "Pigs and cattle"
    },
    {
        "id": 59,
        "diseasename": "AvianInfluenza",
        "context": "Rift Valley fever is a disease transmitted through mosquito bites with its causative agent first isolated from an infected sheep in Kenya's Rift Valley in 1931. In East Africa outbreaks of this disease typically occur every 5 to 10 years which may be linked to the movement of the inter-tropical convergence zone. The geography of East and Southern Africa characterized by many shallow depressions known as dambos plays a role in facilitating the conditions for outbreaks.",
        "question": "Where was the causative agent of Rift Valley fever first isolated?",
        "answer": "Kenya's Rift Valley"
    },
    {
        "id": 60,
        "diseasename": "AvianInfluenza",
        "context": "Rift Valley fever is a disease transmitted through mosquito bites with its causative agent first isolated from an infected sheep in Kenya's Rift Valley in 1931. In East Africa outbreaks of this disease typically occur every 5 to 10 years which may be linked to the movement of the inter-tropical convergence zone. The geography of East and Southern Africa characterized by many shallow depressions known as dambos plays a role in facilitating the conditions for outbreaks.",
        "question": "How often do outbreaks of Rift Valley fever typically occur in East Africa?",
        "answer": "Every 5 to 10 years"
    },
    {
        "id": 61,
        "diseasename": "AvianInfluenza",
        "context": "Modern human activities driven by economic development are significantly changing our interactions with microorganisms. This shift is linked to an increase in emerging infectious diseases that are transmitted from animals to humans. Recent outbreaks such as Ebola virus disease and Middle East respiratory syndrome highlight the urgent need for innovative management tools to combat these diseases. One promising strategy is the distribution of vaccines which could help interrupt the transmission of these pathogens from animals to humans.",
        "question": "What recent infectious disease outbreak emphasizes the need for new management tools?",
        "answer": "Ebola virus disease"
    },
    {
        "id": 62,
        "diseasename": "AvianInfluenza",
        "context": "Wild waterfowl such as mallard ducks serve as the natural reservoir for avian influenza A virus and show resistance to strains that are lethal to chickens. The study investigates the role of TRIM proteins in explaining the different responses of ducks and chickens to the influenza virus. Specifically a cluster of TRIM genes in the duck genome is examined revealing a TRIM27-like gene present in ducks but absent in chickens and turkeys. The research also demonstrates that the TRIM27-L protein in ducks activates innate immune signaling and enhances the transcription of antiviral genes whereas chickens lack the TRIM27-L protein and RIG-I.",
        "question": "Which TRIM protein in ducks activates innate immune signaling?",
        "answer": "TRIM27-L"
    },
    {
        "id": 63,
        "diseasename": "AvianInfluenza",
        "context": "Wild waterfowl such as mallard ducks serve as the natural reservoir for avian influenza A virus and show resistance to strains that are lethal to chickens. The study investigates the role of TRIM proteins in explaining the different responses of ducks and chickens to the influenza virus. Specifically a cluster of TRIM genes in the duck genome is examined revealing a TRIM27-like gene present in ducks but absent in chickens and turkeys. The research also demonstrates that the TRIM27-L protein in ducks activates innate immune signaling and enhances the transcription of antiviral genes whereas chickens lack the TRIM27-L protein and RIG-I.",
        "question": "In which species is the TRIM27-like gene absent?",
        "answer": "Chickens and turkeys"
    },
    {
        "id": 64,
        "diseasename": "Covid-19",
        "context": "SARS-CoV-2 is a single-stranded positive RNA virus with an envelope that contains a spike protein which binds to the ACE2 receptor to facilitate entry into host cells. The virus exhibits significant genetic diversity due to numerous mutations in the spike protein contributing to its ability to evade neutralizing antibodies and cross species barriers. The primary transmission route is respiratory and the virus replicates approximately 24 hours after infection. Diagnostic techniques for detecting the virus include RT-PCR on nasopharyngeal and saliva samples as well as antigenic tests. Antibodies are typically developed by patients within 10-15 days and various classifications including those by the WHO categorize the emerging variants.",
        "question": "What protein on SARS-CoV-2 recognizes the ACE2 receptor on target cells?",
        "answer": "Spike protein"
    },
    {
        "id": 65,
        "diseasename": "Covid-19",
        "context": "SARS-CoV-2 is a single-stranded positive RNA virus with an envelope that contains a spike protein which binds to the ACE2 receptor to facilitate entry into host cells. The virus exhibits significant genetic diversity due to numerous mutations in the spike protein contributing to its ability to evade neutralizing antibodies and cross species barriers. The primary transmission route is respiratory and the virus replicates approximately 24 hours after infection. Diagnostic techniques for detecting the virus include RT-PCR on nasopharyngeal and saliva samples as well as antigenic tests. Antibodies are typically developed by patients within 10-15 days and various classifications including those by the WHO categorize the emerging variants.",
        "question": "What is the reference technique for detecting SARS-CoV-2 viral RNA?",
        "answer": "RT-PCR"
    },
    {
        "id": 66,
        "diseasename": "Covid-19",
        "context": "The COVID-19 pandemic which began in late 2019 is caused by the severe acute respiratory syndrome coronavirus-2 (SARS-CoV-2). A case study highlights a 47-year-old woman with a history of hypertension who developed new onset mania following COVID-19 infection and pneumonia. During her quarantine she experienced significant stress grief and anxiety leading to psychiatric symptoms including sleeplessness and elevated mood. She was diagnosed with acute mania and treated with antipsychotics and mood stabilizers. This case exemplifies the potential neuropsychiatric effects of COVID-19 underscoring the need for further investigation into these associations.",
        "question": "What psychiatric condition did the 47-year-old woman develop after her COVID-19 infection?",
        "answer": "Acute mania"
    },
    {
        "id": 67,
        "diseasename": "Covid-19",
        "context": "The relationship between neuroinflammation and neurodegeneration is complex and not fully understood particularly in age-related neurodegenerative diseases. Patients recovering from conditions with sudden neuroinflammation such as antibody-mediated encephalitis (AME) and COVID-19 offer a unique perspective for exploring this relationship. Research indicates that persistent cognitive impairment is common in these patients although the underlying causes remain largely unidentified. Observations suggest a connection between the severity of acute neuroinflammation and the degree of neurodegeneration which may contribute to cognitive decline. Future studies are planned to investigate these links more thoroughly using biomarkers in recovering patients.",
        "question": "What common outcome is observed in patients recovering from AME or COVID-19?",
        "answer": "Persistent cognitive impairment"
    },
    {
        "id": 68,
        "diseasename": "Covid-19",
        "context": "Coronavirus disease 2019 (COVID-19) primarily manifests with mild respiratory symptoms but cases of acute pancreatitis have also been observed during the infection. The aim of the research is to systematically review and analyze reported cases of COVID-19 associated acute pancreatitis focusing on various factors such as demographics clinical characteristics laboratory findings comorbidities and outcomes. The researchers conducted a thorough search across multiple databases for case reports and series that document these instances in adults ensuring no restrictions on ethnicity gender or language. They established COVID-19 infection through specific testing and confirmed acute pancreatitis using established diagnostic criteria.",
        "question": "What disease is associated with acute pancreatitis in the research?",
        "answer": "COVID-19"
    },
    {
        "id": 69,
        "diseasename": "Covid-19",
        "context": "This study examines COVID-19 infections in nursing homes during the first year of the pandemic utilizing data from the Beredt C19 emergency preparedness register. It specifically analyzes the 'Health and Care' dataset from the Norwegian Registry for Primary Health Care to identify the nursing home population and assess COVID-19 incidence rates hospitalizations and deaths in 2020. Among the 83114 participants 35758 were over 80 years old and 570 tested positive for SARS-CoV-2. The study found that 19041 residents died during this period with 248 of those deaths attributed to COVID-19 particularly affecting long-term nursing home residents.",
        "question": "What age group had a significant representation in the nursing home population studied?",
        "answer": "Over 80 years old"
    },
    {
        "id": 70,
        "diseasename": "Covid-19",
        "context": "Since the Covid-19 outbreak observational studies have indicated a beneficial association between metformin and Covid-19 outcomes in patients with type 2 diabetes mellitus. Metformin interacts with several pathophysiological mechanisms related to the immune response to SARS-CoV-2. The drug may help in alleviating the cytokine storm reducing virus entry into cells and protecting against microvascular damage. Its unique protective effects on microcirculation are particularly important as severe defects in microvessel structure and function contribute significantly to the worsening of Covid-19 disease. Overall metformin exhibits pleiotropic properties that target multiple Covid-19 pathophysiological processes independently of diabetes.",
        "question": "In which type of diabetes have studies shown a beneficial association with metformin and Covid-19 outcomes?",
        "answer": "Type 2 diabetes mellitus"
    },
    {
        "id": 71,
        "diseasename": "Covid-19",
        "context": "Saudi Arabia implemented various strategies to manage the COVID-19 pandemic including lockdowns social distancing and random diagnostic tests to identify asymptomatic patients. A mathematical model was developed to analyze the effects of these random diagnostic tests on the pandemic's progression. The model identified two key equilibrium points: one indicating a COVID-19-free state and the other indicating an endemic state. The study emphasized the importance of the control reproduction number R_c in determining the stability of these equilibrium points and it utilized data from the Saudi Ministry of Health to validate the model. Additionally the research explored different scenarios for the implementation of random diagnostic tests.",
        "question": "What strategies did Saudi Arabia use to manage the COVID-19 pandemic?",
        "answer": "Lockdowns social distancing random diagnostic tests"
    },
    {
        "id": 72,
        "diseasename": "Covid-19",
        "context": "Saudi Arabia implemented various strategies to manage the COVID-19 pandemic including lockdowns social distancing and random diagnostic tests to identify asymptomatic patients. A mathematical model was developed to analyze the effects of these random diagnostic tests on the pandemic's progression. The model identified two key equilibrium points: one indicating a COVID-19-free state and the other indicating an endemic state. The study emphasized the importance of the control reproduction number R_c in determining the stability of these equilibrium points and it utilized data from the Saudi Ministry of Health to validate the model. Additionally the research explored different scenarios for the implementation of random diagnostic tests.",
        "question": "What are the two equilibrium points identified in the study?",
        "answer": "COVID-19 free and COVID-19 endemic"
    },
    {
        "id": 73,
        "diseasename": "Covid-19",
        "context": "Saudi Arabia implemented various strategies to manage the COVID-19 pandemic including lockdowns social distancing and random diagnostic tests to identify asymptomatic patients. A mathematical model was developed to analyze the effects of these random diagnostic tests on the pandemic's progression. The model identified two key equilibrium points: one indicating a COVID-19-free state and the other indicating an endemic state. The study emphasized the importance of the control reproduction number R_c in determining the stability of these equilibrium points and it utilized data from the Saudi Ministry of Health to validate the model. Additionally the research explored different scenarios for the implementation of random diagnostic tests.",
        "question": "Which data source was used to validate the mathematical model?",
        "answer": "Saudi Ministry of Health"
    },
    {
        "id": 74,
        "diseasename": "Covid-19",
        "context": "The emergence of the omicron variant of SARS-CoV-2 has sparked interest in its animal reservoir. Research focused on the receptor-binding domain (RBD) of the omicron variant particularly investigating four specific mutations located around two mutational hotspots. These mutations affect the RBD's binding affinity for human and mouse angiotensin-converting enzyme 2 (ACE2). The findings indicate that the omicron RBD is well adapted to mouse ACE2 suggesting that it was capable of binding to this receptor before it began infecting humans.",
        "question": "Which receptor was the omicron RBD found to be well adapted to?",
        "answer": "Mouse ACE2"
    },
    {
        "id": 75,
        "diseasename": "Covid-19",
        "context": "The diagnosis of bacterial and viral pneumonias has evolved over time initially relying on chest radiology and later incorporating chest CT scans. In recent years lung ultrasound has gained importance particularly during the SARS-CoV-2 pandemic. Its practical advantages include the ability to perform the procedure at the patient's bedside its reproducibility and the reduction of radiation exposure for patients.",
        "question": "What diagnostic method has gained importance during the SARS-CoV-2 pandemic?",
        "answer": "Lung ultrasound"
    },
    {
        "id": 76,
        "diseasename": "Covid-19",
        "context": "Children undergoing cytotoxic therapy for cancer face an increased risk of infections due to drug-induced neutropenia. As a result when these children present with fever or illness they are often treated empirically for bacteremia. However viral infections are the most common cause of febrile episodes and are generally less severe. A retrospective chart review conducted at The Children's Hospital at Montefiore during the Omicron surge from December 20 2021 to February 22 2022 found that pediatric oncology patients diagnosed with COVID-19 did not experience serious complications such as respiratory distress or bacteremia.",
        "question": "Where was the study on pediatric oncology patients with COVID-19 conducted?",
        "answer": "The Children's Hospital at Montefiore"
    },
    {
        "id": 77,
        "diseasename": "Covid-19",
        "context": "SARS-CoV-2 is the viral particle responsible for the COVID-19 epidemic. To address this health crisis various strategies are being explored including the development of vaccines and agents to prevent infection. A key focus is on the Spike (S) protein which interacts with the human angiotensin-converting-enzyme-2 (ACE2) to enable the virus to enter cells. Researchers are hypothesizing that certain anticancer phytochemicals can serve as 'fusion inhibitors' by masking the receptor-binding domain of the S-protein preventing its association with ACE2. The study involves screening these phytochemicals from the NPACT library and analyzing their potential as fusion inhibitors through molecular docking and other simulations.",
        "question": "What viral particle is responsible for the COVID-19 epidemic?",
        "answer": "SARS-CoV-2"
    },
    {
        "id": 78,
        "diseasename": "Covid-19",
        "context": "SARS-CoV-2 is the viral particle responsible for the COVID-19 epidemic. To address this health crisis various strategies are being explored including the development of vaccines and agents to prevent infection. A key focus is on the Spike (S) protein which interacts with the human angiotensin-converting-enzyme-2 (ACE2) to enable the virus to enter cells. Researchers are hypothesizing that certain anticancer phytochemicals can serve as 'fusion inhibitors' by masking the receptor-binding domain of the S-protein preventing its association with ACE2. The study involves screening these phytochemicals from the NPACT library and analyzing their potential as fusion inhibitors through molecular docking and other simulations.",
        "question": "Which protein interacts with ACE2 to facilitate viral entry into cells?",
        "answer": "Spike (S) protein"
    },
    {
        "id": 79,
        "diseasename": "Covid-19",
        "context": "SARS-CoV-2 is the viral particle responsible for the COVID-19 epidemic. To address this health crisis various strategies are being explored including the development of vaccines and agents to prevent infection. A key focus is on the Spike (S) protein which interacts with the human angiotensin-converting-enzyme-2 (ACE2) to enable the virus to enter cells. Researchers are hypothesizing that certain anticancer phytochemicals can serve as 'fusion inhibitors' by masking the receptor-binding domain of the S-protein preventing its association with ACE2. The study involves screening these phytochemicals from the NPACT library and analyzing their potential as fusion inhibitors through molecular docking and other simulations.",
        "question": "What term is used for molecules that mask the receptor-binding domain to prevent viral infection?",
        "answer": "Fusion inhibitors"
    },
    {
        "id": 80,
        "diseasename": "Covid-19",
        "context": "The COVID-19 pandemic highlighted the critical need for point-of-care diagnosis of respiratory diseases leading to advancements in microfluidic technology. Mesa Biotech developed the Accula platform initially for diagnosing influenza A and B later expanding it to include SARS-CoV-2. The company achieved significant success ultimately being acquired by Thermo Fisher for up to $550 million USD. The success of the Accula microfluidics platform can be attributed to effective design and engineering choices and insights were gained from interviews with Mesa Biotech leaders as well as publicly available documents.",
        "question": "What virus did Mesa Biotech expand the Accula platform to diagnose?",
        "answer": "SARS-CoV-2"
    },
    {
        "id": 81,
        "diseasename": "Covid-19",
        "context": "The COVID-19 pandemic highlighted the critical need for point-of-care diagnosis of respiratory diseases leading to advancements in microfluidic technology. Mesa Biotech developed the Accula platform initially for diagnosing influenza A and B later expanding it to include SARS-CoV-2. The company achieved significant success ultimately being acquired by Thermo Fisher for up to $550 million USD. The success of the Accula microfluidics platform can be attributed to effective design and engineering choices and insights were gained from interviews with Mesa Biotech leaders as well as publicly available documents.",
        "question": "Who acquired Mesa Biotech?",
        "answer": "Thermo Fisher"
    },
    {
        "id": 82,
        "diseasename": "Covid-19",
        "context": "In April 2020 Belgium faced a surge in COVID-19 fatalities among nursing home residents prompting a mass testing initiative for all residents and staff. A cross-sectional study was conducted from April 8 to May 15 2020 analyzing data from Flemish nursing homes to identify factors that influenced SARS-CoV-2 infection rates. The study included 695 nursing homes of which 282 had at least one resident test positive. Higher infection rates among residents were linked to a greater proportion of RVT beds occupied by more dependent residents and a higher staff infection rate. The findings emphasized the importance of staff-resident interactions in the transmission of the virus and highlighted the need for vaccination and regular testing to mitigate future outbreaks.",
        "question": "What type of beds was associated with higher infection rates among residents?",
        "answer": "RVT beds"
    },
    {
        "id": 83,
        "diseasename": "Covid-19",
        "context": "In April 2020 Belgium faced a surge in COVID-19 fatalities among nursing home residents prompting a mass testing initiative for all residents and staff. A cross-sectional study was conducted from April 8 to May 15 2020 analyzing data from Flemish nursing homes to identify factors that influenced SARS-CoV-2 infection rates. The study included 695 nursing homes of which 282 had at least one resident test positive. Higher infection rates among residents were linked to a greater proportion of RVT beds occupied by more dependent residents and a higher staff infection rate. The findings emphasized the importance of staff-resident interactions in the transmission of the virus and highlighted the need for vaccination and regular testing to mitigate future outbreaks.",
        "question": "What was identified as key in the transmission dynamics of SARS-CoV-2?",
        "answer": "Staff-resident interactions"
    },
    {
        "id": 84,
        "diseasename": "Covid-19",
        "context": "Estimating the longevity of an individual's immune response to the SARS-CoV-2 virus is essential for planning future vaccine requirements. Neutralizing antibodies (NAbs) are being recognized as a key indicator of protection but various studies that track immune responses often use different measurement methods making it challenging to combine their findings. To address this issue a new modeling method has been developed that integrates multiple datasets and can adapt as more precise data emerges. By analyzing seven published datasets researchers predict that the decay of NAbs occurs in two distinct phases: an initial rapid decay followed by a prolonged slower decay phase.",
        "question": "What type of antibodies are recognized as a correlate of protection against SARS-CoV-2?",
        "answer": "Neutralizing antibodies (NAbs)"
    },
    {
        "id": 85,
        "diseasename": "Covid-19",
        "context": "Infection with the SARS-CoV-2 variant Omicron is associated with less severe outcomes compared to the Delta variant particularly regarding the need for intensive care. A multicenter study conducted in France included patients admitted for severe COVID-19 across 20 intensive care units between December 7 2021 and May 1 2022. Among the 259 patients studied it was found that a significant portion of those infected with Omicron were immunocompromised most of whom had received at least two vaccine doses but still exhibited poor responses to vaccination. The study revealed that the mortality rate for immunocompromised patients with Omicron was notably higher than that of non-immunocompromised patients although no specific viral lineage or mutations of Omicron were linked to increased mortality.",
        "question": "Who exhibited a higher mortality rate when infected with variant Omicron?",
        "answer": "Immunocompromised patients"
    },
    {
        "id": 86,
        "diseasename": "Covid-19",
        "context": "The first confirmed case of COVID-19 in Ireland occurred on February 29th 2020 leading to an exponential increase in cases from March to late April. During this time the delivery of anti-cancer therapy faced significant challenges due to the need for increased hospital visits and the associated risk of COVID-19 infection. To address these concerns a series of systematic changes were implemented in cancer care delivery. Patients attending the dayward were screened for COVID-19 symptoms before their visits and upon arrival at the hospital. Notably during a four-month period a total of 456 patients were seen resulting in various outcomes based on their COVID-19 screening results.",
        "question": "When was the first confirmed case of COVID-19 in Ireland?",
        "answer": "February 29th 2020"
    },
    {
        "id": 87,
        "diseasename": "Covid-19",
        "context": "This research focuses on methods for concentrating viruses in wastewater to improve the detection of SARS-CoV-2 the virus responsible for COVID-19. The study evaluates the Pegcision method which employs magnetic nanoparticles and aims to enhance sensitivity and throughput in detecting SARS-CoV-2. The performance of Pegcision was tested against the traditional polyethylene glycol (PEG) precipitation method and both methods were used to analyze wastewater samples for various viruses including an enveloped virus surrogate and a non-enveloped virus surrogate. Results indicated that while both methods detected SARS-CoV-2 RNA in numerous samples Pegcision demonstrated comparable effectiveness to PEG precipitation for virus concentration.",
        "question": "What type of RNA was successfully detected in the wastewater samples?",
        "answer": "SARS-CoV-2 RNA"
    },
    {
        "id": 88,
        "diseasename": "Covid-19",
        "context": "In May 2020 the World Health Organization (WHO) acknowledged the importance of extensive immunization in interrupting the transmission of the SARS-CoV-2 virus. To facilitate vaccine development it is crucial to assess participant factors such as motivation and satisfaction during clinical trials. A study conducted at an institute involved administering a validated questionnaire to participants who received both doses of the COVOVAX™ vaccine in a phase 3 trial. Results showed that two-thirds of the 78 participants reported high satisfaction with their experience with access to a new vaccine being the main motivation for most while the lower-middle class and those with less education participated due to delays in government vaccine approval.",
        "question": "What was the primary motivation for participants in the COVOVAX™ trial?",
        "answer": "Gaining access to a new vaccine"
    },
    {
        "id": 89,
        "diseasename": "Covid-19",
        "context": "In May 2020 the World Health Organization (WHO) acknowledged the importance of extensive immunization in interrupting the transmission of the SARS-CoV-2 virus. To facilitate vaccine development it is crucial to assess participant factors such as motivation and satisfaction during clinical trials. A study conducted at an institute involved administering a validated questionnaire to participants who received both doses of the COVOVAX™ vaccine in a phase 3 trial. Results showed that two-thirds of the 78 participants reported high satisfaction with their experience with access to a new vaccine being the main motivation for most while the lower-middle class and those with less education participated due to delays in government vaccine approval.",
        "question": "What fraction of participants reported high satisfaction with their experience?",
        "answer": "Two-thirds"
    },
    {
        "id": 90,
        "diseasename": "Covid-19",
        "context": "Severe acute respiratory syndrome coronavirus 2 (SARS-CoV-2) caused an unusual viral pneumonia outbreak in late 2019 in the city of Wuhan China. The virus has a high transmission rate and pathogenic potential leading to a global pandemic that poses a significant threat to public health. The immune system's rapid and effective response involving both innate and adaptive mechanisms is crucial for combating COVID-19. The review discusses recent findings on these immune responses and highlights the development of new therapeutic strategies targeting less mutable viral proteins due to the emergence of variants and short-lived immunity from vaccines.",
        "question": "Where did the outbreak of SARS-CoV-2 first emerge?",
        "answer": "Wuhan China"
    },
    {
        "id": 91,
        "diseasename": "Covid-19",
        "context": "Severe acute respiratory syndrome coronavirus 2 (SARS-CoV-2) caused an unusual viral pneumonia outbreak in late 2019 in the city of Wuhan China. The virus has a high transmission rate and pathogenic potential leading to a global pandemic that poses a significant threat to public health. The immune system's rapid and effective response involving both innate and adaptive mechanisms is crucial for combating COVID-19. The review discusses recent findings on these immune responses and highlights the development of new therapeutic strategies targeting less mutable viral proteins due to the emergence of variants and short-lived immunity from vaccines.",
        "question": "What characteristics of SARS-CoV-2 contributed to its spread and impact?",
        "answer": "High transmission and pathogenic potential"
    },
    {
        "id": 92,
        "diseasename": "Covid-19",
        "context": "This research evaluates the impact of vaccination on the case fatality rate (CFR) for COVID-19 infections focusing on data from the US Department of Veterans Affairs which includes 130 medical centers and 339772 patients with COVID-19 as of September 30 2021. The study's primary outcome was death within 60 days of diagnosis utilizing logistic regression to analyze deaths in relation to vaccination and infection with the Delta variant. The findings indicate that while 9.1% of subjects were vaccinated 21.5% had the Delta variant and 18120 patients died within 60 days. The overall adjusted odds ratio (OR) for prior vaccination suggests it significantly reduces the risk of death confirming the effectiveness of vaccination against COVID-19.",
        "question": "What percentage of patients had the Delta variant?",
        "answer": "21.5%"
    },
    {
        "id": 93,
        "diseasename": "Covid-19",
        "context": "This research evaluates the impact of vaccination on the case fatality rate (CFR) for COVID-19 infections focusing on data from the US Department of Veterans Affairs which includes 130 medical centers and 339772 patients with COVID-19 as of September 30 2021. The study's primary outcome was death within 60 days of diagnosis utilizing logistic regression to analyze deaths in relation to vaccination and infection with the Delta variant. The findings indicate that while 9.1% of subjects were vaccinated 21.5% had the Delta variant and 18120 patients died within 60 days. The overall adjusted odds ratio (OR) for prior vaccination suggests it significantly reduces the risk of death confirming the effectiveness of vaccination against COVID-19.",
        "question": "What percentage of subjects were vaccinated?",
        "answer": "9.1%"
    },
    {
        "id": 94,
        "diseasename": "Covid-19",
        "context": "Kovir capsule is a polyherbal medicine derived from the Ren Shen Bai Du San formulation which has been utilized in treating various diseases particularly respiratory infections. A clinical study was conducted to assess its safety and effectiveness in patients diagnosed with mild COVID-19 aged between 18 and 65 years. Participants were randomly assigned to receive either Kovir capsule or a placebo for a period of up to 14 days. The study measured several efficacy outcomes including the time taken for viral clearance changes in viral load and symptom resolution. The findings indicated that while both groups showed similar viral load and clearance times the Kovir group experienced a quicker symptom resolution compared to the placebo group with no adverse events reported.",
        "question": "What polyherbal medicine was evaluated in the study for treating mild COVID-19?",
        "answer": "Kovir capsule"
    },
    {
        "id": 95,
        "diseasename": "Covid-19",
        "context": "Kovir capsule is a polyherbal medicine derived from the Ren Shen Bai Du San formulation which has been utilized in treating various diseases particularly respiratory infections. A clinical study was conducted to assess its safety and effectiveness in patients diagnosed with mild COVID-19 aged between 18 and 65 years. Participants were randomly assigned to receive either Kovir capsule or a placebo for a period of up to 14 days. The study measured several efficacy outcomes including the time taken for viral clearance changes in viral load and symptom resolution. The findings indicated that while both groups showed similar viral load and clearance times the Kovir group experienced a quicker symptom resolution compared to the placebo group with no adverse events reported.",
        "question": "What was the age range of patients included in the study?",
        "answer": "18 to 65 years"
    },
    {
        "id": 96,
        "diseasename": "Covid-19",
        "context": "This study investigates the fluctuation of cycle threshold (Ct) values in patients recovering from infectious diseases particularly focusing on the appropriateness of setting the discharge Ct value to 35 as per Chinese guidelines. It involved a retrospective analysis of 95 patients with fluctuating Ct values and 97 patients undergoing a normal discharge process. The results indicated that while both groups had similar characteristics the group with Ct value fluctuations had a higher incidence of chronic internal disorders and respiratory symptoms. Additionally the analysis revealed that the ORF-Ct value on day 2 significantly influenced Ct value fluctuations suggesting that such fluctuations are normal during the recovery period.",
        "question": "Which day was identified as the key factor influencing Ct value fluctuation?",
        "answer": "Day 2"
    },
    {
        "id": 97,
        "diseasename": "Covid-19",
        "context": "The COVID-19 pandemic had a significant impact on breast cancer care particularly in New York City. A study was conducted to assess the changes in breast cancer screening and surgical procedures during the pandemic. The analysis revealed an 11% decline in mammography volume during March-May 2020. Additionally oncologic surgeries and breast reconstruction surgeries decreased by 6.8% and 11% respectively with the lowest volumes recorded in April 2020. However there was a rebound in procedures during the summer of 2020 with mammography volumes reaching pre-COVID levels by June and July. Although volumes increased in 2021 it highlights the need for ongoing efforts to maintain screening and treatment amidst future COVID-19 surges.",
        "question": "When did oncologic breast surgeries reach their lowest levels during the pandemic?",
        "answer": "April 2020"
    },
    {
        "id": 98,
        "diseasename": "Covid-19",
        "context": "In patients receiving mechanical ventilation spontaneous awakening trials (SATs) are crucial for reducing morbidity and mortality when combined with spontaneous breathing trials. However the implementation of SATs is inconsistent especially in cardiac intensive care units (CICUs) where their protocol use is poorly understood. A study conducted at Michigan Medicine's CICU excluding patients with SARS-CoV-2 infection found a low completion rate for SATs prior to an intervention. In October 2020 a nurse-driven SAT protocol was introduced leading to an increased trial completion rate and shorter sedative infusion duration although mechanical ventilation duration and mortality remained unchanged.",
        "question": "When was the nurse-driven spontaneous awakening trial protocol implemented?",
        "answer": "October 2020"
    },
    {
        "id": 99,
        "diseasename": "Covid-19",
        "context": "Healthcare providers face a heightened risk of infection from SARS-CoV-2 due to their close interactions with COVID-19 patients. The virus transmits primarily through respiratory droplets and airborne transmission has also been documented. However there is limited evidence regarding environmental factors that contribute to infection risk and existing safety measures are not adequate. A study utilized computational fluid dynamics to simulate the exhalation of aerosol particles in an otolaryngology examination room especially during procedures that require mask removal. The research found that using a suction device can significantly reduce healthcare workers' exposure to aerosol particles although its effectiveness varies based on particle size and humidity levels.",
        "question": "What virus poses a risk to healthcare providers in clinical settings?",
        "answer": "SARS-CoV-2"
    },
    {
        "id": 100,
        "diseasename": "Covid-19",
        "context": "The COVID-19 pandemic has underscored the critical role of plastic products particularly disposable face masks made from polymer materials as essential personal protective equipment. The widespread use of these masks has resulted in millions of tons of plastic waste due to improper disposal contributing to significant environmental pollution. This plastic waste can break down into microplastics (MPs) through various processes creating a substantial contamination burden on ecosystems. The paper discusses the combined effects of MPs and pollutants released from discarded masks along with proposing green technologies to reduce mask waste and minimize microplastics pollution. It emphasizes the need for global focus on the environmental impacts of mask-related MPs pollution.",
        "question": "How much plastic waste has been generated due to improper disposal of face masks?",
        "answer": "Millions of tons"
    },
    {
        "id": 101,
        "diseasename": "Covid-19",
        "context": "The COVID-19 pandemic has underscored the critical role of plastic products particularly disposable face masks made from polymer materials as essential personal protective equipment. The widespread use of these masks has resulted in millions of tons of plastic waste due to improper disposal contributing to significant environmental pollution. This plastic waste can break down into microplastics (MPs) through various processes creating a substantial contamination burden on ecosystems. The paper discusses the combined effects of MPs and pollutants released from discarded masks along with proposing green technologies to reduce mask waste and minimize microplastics pollution. It emphasizes the need for global focus on the environmental impacts of mask-related MPs pollution.",
        "question": "What solutions were proposed to reduce the environmental impact of discarded face masks?",
        "answer": "Green technologies"
    },
    {
        "id": 102,
        "diseasename": "Covid-19",
        "context": "During the COVID-19 pandemic various countries implemented self-adaptive mechanisms that customized non-pharmaceutical interventions according to local epidemiological data and healthcare indicators. These adaptive strategies aimed to reinforce the relationship between the containment measures and the epidemic's progression. Specifically an epidemiological model was developed to simulate the self-adaptive policy mechanism used in Italy from November 2020 to March 2022. The study focused on the epidemic wave that began in mid-2021 following the spread of the Delta variant and examined how different policy frameworks impact the balance between health outcomes and the restrictiveness of mitigation measures.",
        "question": "When did the epidemic wave following the Delta variant start?",
        "answer": "Mid-2021"
    },
    {
        "id": 103,
        "diseasename": "Covid-19",
        "context": "During the COVID-19 pandemic various countries implemented self-adaptive mechanisms that customized non-pharmaceutical interventions according to local epidemiological data and healthcare indicators. These adaptive strategies aimed to reinforce the relationship between the containment measures and the epidemic's progression. Specifically an epidemiological model was developed to simulate the self-adaptive policy mechanism used in Italy from November 2020 to March 2022. The study focused on the epidemic wave that began in mid-2021 following the spread of the Delta variant and examined how different policy frameworks impact the balance between health outcomes and the restrictiveness of mitigation measures.",
        "question": "What two factors does the study compare in relation to the policy framework?",
        "answer": "Health outcomes and restrictiveness of mitigation measures"
    },
    {
        "id": 104,
        "diseasename": "Covid-19",
        "context": "The severe acute respiratory syndrome coronavirus 2 (SARS-CoV-2) is the virus responsible for the COVID-19 pandemic. The E protein of SARS-CoV-2 is structurally similar to that of SARS-CoV particularly in its channel-forming domain. Research has focused on the conformation of the E protein in lipid bilayers that simulate the membranes of the ER-Golgi intermediate compartment. Findings indicate that the full-length E protein can form a β-structure at high concentrations while lower concentrations lead to different structural characteristics. This behavior suggests that interactions between E protein monomers may influence its structural configuration which could affect the virus's channel activity and membrane structure during virion formation.",
        "question": "What virus is responsible for the COVID-19 pandemic?",
        "answer": "SARS-CoV-2"
    },
    {
        "id": 105,
        "diseasename": "HepatitisB",
        "context": "A two-stage genome-wide association study was conducted involving 3614 hepatitis B vaccine recipients from Indonesia's Riau Archipelago. The study identified at least three independent genetic signals linked to the human leukocyte antigen (HLA) complex specifically HLA-DR and HLA-DP variants. These genetic markers are associated with antibody response to the vaccine and the risk of chronic hepatitis B infection. The findings indicate that the vaccine may be less effective for individuals at higher risk of lifelong infection after exposure to the virus.",
        "question": "How many hepatitis B vaccine recipients were involved in the genome-wide association study?",
        "answer": "3614"
    },
    {
        "id": 106,
        "diseasename": "HepatitisB",
        "context": "Antiretroviral therapy has significantly increased the survival rates of patients living with HIV/AIDS (PLWHA) highlighting the need for effective health promotion practices particularly immunization. A study conducted in Fortaleza Ceará Brazil from June 2014 to June 2015 analyzed the vaccination status of PLWHA in outpatient care. Out of 420 patients screened only 99 qualified for the study revealing that only 14 had complete vaccination schedules. The most commonly administered vaccines included hepatitis B influenza and 23-valent pneumococcal vaccine. The study found no significant differences in vaccination status based on demographic factors indicating a lack of adherence to vaccination schedules primarily due to insufficient guidance.",
        "question": "What were the most used vaccines among patients living with HIV/AIDS in the study?",
        "answer": "Hepatitis B influenza and 23-valent pneumococcal"
    },
    {
        "id": 107,
        "diseasename": "HepatitisB",
        "context": "Antiretroviral therapy has significantly increased the survival rates of patients living with HIV/AIDS (PLWHA) highlighting the need for effective health promotion practices particularly immunization. A study conducted in Fortaleza Ceará Brazil from June 2014 to June 2015 analyzed the vaccination status of PLWHA in outpatient care. Out of 420 patients screened only 99 qualified for the study revealing that only 14 had complete vaccination schedules. The most commonly administered vaccines included hepatitis B influenza and 23-valent pneumococcal vaccine. The study found no significant differences in vaccination status based on demographic factors indicating a lack of adherence to vaccination schedules primarily due to insufficient guidance.",
        "question": "Where was the study on vaccination status of PLWHA conducted?",
        "answer": "Fortaleza Ceará Brazil"
    },
    {
        "id": 108,
        "diseasename": "HepatitisB",
        "context": "The prevalence of hepatitis C virus (HCV) infection is notably high among adult incarcerated populations particularly male prisoners in the Texas Department of Criminal Justice (TDCJ). A study assessed HCV-related mortality from 1994 through 2003 revealing that HCV death rates increased by an average of 21% annually over the decade. This rise was most significant among Hispanic prisoners. HCV was identified as an intervening or contributing cause of death in various conditions including chronic liver disease liver cancer hepatitis B and HIV indicating a substantial impact on health outcomes in this population.",
        "question": "Which racial/ethnic group saw the largest increase in HCV-related mortality?",
        "answer": "Hispanic prisoners"
    },
    {
        "id": 109,
        "diseasename": "HepatitisB",
        "context": "Primary liver cancer (PLC) significantly contributes to cancer-related mortality globally. The study aims to explore the relationship between PLC burden and socioeconomic development status utilizing data from the Global Burden of Disease 2019. This data reveals that the highest incidence rates of PLC were found in countries with high and middle Socio-demographic Index (SDI) levels with hepatitis B being the leading cause of PLC in these regions. The burden of PLC was notably observed in East Asia South Asia West Africa and North Africa highlighting the importance of socioeconomic factors in understanding the disease's impact.",
        "question": "What is the leading cause of PLC in high and middle SDI regions?",
        "answer": "Hepatitis B"
    },
    {
        "id": 110,
        "diseasename": "HepatitisB",
        "context": "Primary liver cancer (PLC) significantly contributes to cancer-related mortality globally. The study aims to explore the relationship between PLC burden and socioeconomic development status utilizing data from the Global Burden of Disease 2019. This data reveals that the highest incidence rates of PLC were found in countries with high and middle Socio-demographic Index (SDI) levels with hepatitis B being the leading cause of PLC in these regions. The burden of PLC was notably observed in East Asia South Asia West Africa and North Africa highlighting the importance of socioeconomic factors in understanding the disease's impact.",
        "question": "In which regions was the burden of PLC heaviest in 2019?",
        "answer": "East Asia South Asia West Africa North Africa"
    },
    {
        "id": 111,
        "diseasename": "HepatitisB",
        "context": "Primary liver cancer (PLC) significantly contributes to cancer-related mortality globally. The study aims to explore the relationship between PLC burden and socioeconomic development status utilizing data from the Global Burden of Disease 2019. This data reveals that the highest incidence rates of PLC were found in countries with high and middle Socio-demographic Index (SDI) levels with hepatitis B being the leading cause of PLC in these regions. The burden of PLC was notably observed in East Asia South Asia West Africa and North Africa highlighting the importance of socioeconomic factors in understanding the disease's impact.",
        "question": "What factor is associated with the burden of PLC according to the study?",
        "answer": "Socioeconomic development status"
    },
    {
        "id": 112,
        "diseasename": "HepatitisB",
        "context": "Genetic drugs including small interfering RNA (siRNA) mRNA and plasmid DNA offer promising gene therapies for treating various diseases by silencing harmful genes or expressing therapeutic proteins. However effective clinical application of these drugs necessitates advanced delivery systems. Currently lipid nanoparticle (LNP) systems are the leading non-viral delivery mechanisms for genetic drugs. In 2017 an application was planned for the Food and Drug Administration (FDA) to approve an LNP siRNA drug aimed at treating transthyretin-induced amyloidosis a disease that currently has no treatment. The research reviews the development of LNP siRNA systems and discusses their potential for mRNA and plasmid applications while also addressing limitations and potential solutions for LNP technology in gene therapy.",
        "question": "What are the current leading non-viral delivery systems for genetic drugs?",
        "answer": "Lipid nanoparticle systems"
    },
    {
        "id": 113,
        "diseasename": "HepatitisB",
        "context": "Genetic drugs including small interfering RNA (siRNA) mRNA and plasmid DNA offer promising gene therapies for treating various diseases by silencing harmful genes or expressing therapeutic proteins. However effective clinical application of these drugs necessitates advanced delivery systems. Currently lipid nanoparticle (LNP) systems are the leading non-viral delivery mechanisms for genetic drugs. In 2017 an application was planned for the Food and Drug Administration (FDA) to approve an LNP siRNA drug aimed at treating transthyretin-induced amyloidosis a disease that currently has no treatment. The research reviews the development of LNP siRNA systems and discusses their potential for mRNA and plasmid applications while also addressing limitations and potential solutions for LNP technology in gene therapy.",
        "question": "What disease is targeted by the LNP siRNA drug application?",
        "answer": "Transthyretin-induced amyloidosis"
    },
    {
        "id": 114,
        "diseasename": "HepatitisB",
        "context": "Chronic viral hepatitis is recognized as a major global health issue with significant annual mortality rates. Projections indicate that by 2040 chronic viral hepatitis primarily caused by virus B and virus C along with complications like cirrhosis and hepatocellular carcinoma will surpass the death rates of diseases such as malaria and tuberculosis. This review emphasizes the need for timely access to antiviral treatments particularly direct-acting antivirals which are crucial for achieving the elimination of hepatitis C. Moreover it discusses the importance of strategies to prevent the transmission of hepatitis B virus and how the COVID-19 pandemic has impacted the implementation of these elimination strategies.",
        "question": "What type of antiviral treatment is key to achieving hepatitis C virus elimination?",
        "answer": "Direct-acting antivirals"
    },
    {
        "id": 115,
        "diseasename": "HepatitisB",
        "context": "Chronic viral hepatitis is recognized as a major global health issue with significant annual mortality rates. Projections indicate that by 2040 chronic viral hepatitis primarily caused by virus B and virus C along with complications like cirrhosis and hepatocellular carcinoma will surpass the death rates of diseases such as malaria and tuberculosis. This review emphasizes the need for timely access to antiviral treatments particularly direct-acting antivirals which are crucial for achieving the elimination of hepatitis C. Moreover it discusses the importance of strategies to prevent the transmission of hepatitis B virus and how the COVID-19 pandemic has impacted the implementation of these elimination strategies.",
        "question": "What recent global event has impacted the implementation of hepatitis elimination strategies?",
        "answer": "COVID-19 pandemic"
    },
    {
        "id": 116,
        "diseasename": "HepatitisB",
        "context": "Hepatitis B virus (HBV) infections pose significant risks in hemodialysis units due to the presence of occult HBV infections which can lead to transmission and pathogenic issues. A study was conducted in a hemodialysis unit in southeastern Italy analyzing HBV serology and DNA in 128 HBsAg-negative patients. The results indicated that 34 of these patients had occult HBV infections with higher detection rates of HBV DNA when anti-HBcAg antibodies were isolated. Notably 66% of HCV-seropositive patients exhibited occult HBV infection particularly those with both HCV and anti-HBcAg antibodies.",
        "question": "Where was the study on occult HBV infections conducted?",
        "answer": "Southeastern Italy"
    },
    {
        "id": 117,
        "diseasename": "HepatitisB",
        "context": "This study reports a case involving a 45-year-old man with chronic hepatitis B who developed tenofovir-induced Fanconi syndrome leading to a pathologic femoral fracture. The patient experienced pain in the right thigh and gait disturbance which worsened over three months. Imaging revealed significant bone destruction and blood tests indicated severely low vitamin D levels. Following the diagnosis tenofovir treatment was stopped and internal fixation surgery was performed to prevent further fractures. Post-surgery the patient's pain significantly reduced and his bone mineral levels stabilized.",
        "question": "What intervention was performed to address the patient's fracture?",
        "answer": "Internal fixation surgery"
    },
    {
        "id": 118,
        "diseasename": "HepatitisB",
        "context": "Autophagy is a critical and tightly regulated cellular process essential for development differentiation survival and maintaining homeostasis. This process has been shown to be significant in various diseases including cancer and neurodegenerative disorders. Recent findings highlight the role of autophagy in liver diseases particularly liver injury from ischaemia reperfusion and conditions related to the alpha-1 antitrypsin Z allele. Additionally autophagy is implicated in viral infections and is important for host defense against pathogens while also supporting cellular homeostasis. The paper reviews the latest research on autophagy's involvement in viral hepatitis B and C infections which present serious health risks.",
        "question": "What types of viral infections are reviewed in relation to autophagy?",
        "answer": "Viral hepatitis B and C"
    },
    {
        "id": 119,
        "diseasename": "HepatitisB",
        "context": "Chronic hepatitis B virus infection is a significant global health concern especially in cases involving acute-on-chronic hepatic failure (ACLF). A study investigated the efficacy of lamivudine in treating ACLF patients comparing a treatment group receiving lamivudine with a matched control group not receiving the drug. The study followed 260 patients over three months revealing that those treated with lamivudine had higher cumulative survival rates compared to the control group. Additionally factors such as pretreatment HBV DNA load and the decline of HBV DNA during therapy were found to be important predictors of treatment outcomes for patients with specific Model for End-Stage Liver Disease (MELD) scores.",
        "question": "For how long were the patients followed in the study?",
        "answer": "Three months"
    },
    {
        "id": 120,
        "diseasename": "HepatitisB",
        "context": "Chronic hepatitis B virus infection is a significant global health concern especially in cases involving acute-on-chronic hepatic failure (ACLF). A study investigated the efficacy of lamivudine in treating ACLF patients comparing a treatment group receiving lamivudine with a matched control group not receiving the drug. The study followed 260 patients over three months revealing that those treated with lamivudine had higher cumulative survival rates compared to the control group. Additionally factors such as pretreatment HBV DNA load and the decline of HBV DNA during therapy were found to be important predictors of treatment outcomes for patients with specific Model for End-Stage Liver Disease (MELD) scores.",
        "question": "What was the observed outcome for patients treated with lamivudine compared to the control group?",
        "answer": "Higher cumulative survival rates"
    },
    {
        "id": 121,
        "diseasename": "HepatitisB",
        "context": "Hepatocellular carcinoma (HCC) is significantly linked to chronic hepatitis B virus (HBV) infection which accounts for approximately 50% of cases. Serum hepatitis B surface antigen (HBsAg) serves as a crucial diagnostic tool for identifying HBV infections while intrahepatic covalently closed circular DNA (cccDNA) indicates HBV persistence. A study observed that intrahepatic HBsAg was more prevalent in non-cancerous tissues compared to HCC tissues among serum HBsAg-positive patients. Additionally intrahepatic cccDNA levels were significantly higher in non-cancerous tissues than in HCC tissues highlighting a noteworthy correlation with serum HBsAg and suggesting a reduction in HBV markers in HCC.",
        "question": "What was found to be significantly reduced in HBV-associated HCC tissues compared to matched non-cancerous tissues?",
        "answer": "Intrahepatic cccDNA"
    },
    {
        "id": 122,
        "diseasename": "HepatitisB",
        "context": "Chronic hepatitis B virus (CHB) infection in children particularly in China is primarily acquired through vertical transmission from mother to child which is unlike the common transmission routes in other regions. This has led to a high prevalence of CHB among Chinese adults. Effective treatment of CHB in children is crucial to prevent serious liver diseases later in life. This study focused on evaluating the effectiveness of pegylated interferon alpha (PEG-IFNa) in treating Chinese children with CHB comparing 21 treated patients with 20 control patients. The study found that PEG-IFNa treatment resulted in significantly higher rates of HBV DNA suppression and antigen clearance compared to the control group especially in younger children.",
        "question": "Which age group showed a better response to PEG-IFNa treatment in the study?",
        "answer": "Younger children"
    },
    {
        "id": 123,
        "diseasename": "HepatitisB",
        "context": "Approximately three million people in Japan are chronically infected with hepatitis B virus (HBV) or hepatitis C virus (HCV). A study was conducted to investigate the workplace conditions of these infected workers through three types of questionnaire surveys which included responses from occupational health physicians and the workers themselves. The results revealed that 0.82% of the surveyed workers were recognized as having hepatitis B while 0.48% were recognized as having hepatitis C. Notably about 30% of the workers with hepatitis were involved in hazardous occupations and the rate of such engagement was similar to that of the general Japanese workforce. Additionally around 30% of occupational health physicians reported witnessing worsening hepatitis conditions among workers in their workplaces.",
        "question": "What percentage of workers were recognized as having hepatitis B?",
        "answer": "0.82%"
    },
    {
        "id": 124,
        "diseasename": "HepatitisB",
        "context": "This study focuses on detecting HBV-LP and HBV DNA in patients with hepatitis B. The researchers employed ELISA for detecting HBV-LP and RT-PCR for HBV DNA detection. The sensitivity and specificity of these methods were assessed showing that the sensitivity was 64.89% for HBV-LP and 60.63% for HBV DNA while specificity was significantly higher at 99.68% for HBV-LP and 100% for HBV DNA. The results indicate that HBV-LP is a better serological index for detecting the replication of HBV DNA compared to HBV DNA testing itself.",
        "question": "What is the sensitivity of HBV-LP detecting?",
        "answer": "64.89%"
    },
    {
        "id": 125,
        "diseasename": "HepatitisB",
        "context": "Chronic liver diseases caused by hepatitis B and C viruses are significant global health concerns. Despite advancements in understanding the physiology of these viruses a vaccine for hepatitis C virus (HCV) is still unavailable. The susceptibility to infections and treatment responses vary between patients infected with hepatitis B virus (HBV) and HCV. Recent developments in cell reprogramming and differentiation provide new avenues for researching viral hepatitis emphasizing the importance of robust cell models for studying virus-host interactions.",
        "question": "What kind of models are emphasized for studying virus-host interactions?",
        "answer": "Robust cell models"
    },
    {
        "id": 126,
        "diseasename": "HepatitisB",
        "context": "The introduction of direct-acting antivirals has significantly improved treatment outcomes for hepatitis C virus (HCV) but the development of new antiviral agents for hepatitis B virus (HBV) remains limited. Researchers have identified an oligomeric flavonoid called proanthocyanidin (PAC) and its analogs as potential inhibitors of HBV entry into host cells by targeting the HBV large surface protein. Specifically PAC prevents the attachment of the preS1 region of LHBs to its receptor sodium taurocholate cotransporting polypeptide (NTCP) without affecting bile acid transport. PAC exhibits pan-genotypic anti-HBV activity and enhances the effectiveness of the nucleoside analog tenofovir in disrupting HBV spread in human hepatocytes.",
        "question": "What oligomeric flavonoid was identified as an inhibitor of HBV?",
        "answer": "Proanthocyanidin (PAC)"
    },
    {
        "id": 127,
        "diseasename": "HepatitisB",
        "context": "The introduction of direct-acting antivirals has significantly improved treatment outcomes for hepatitis C virus (HCV) but the development of new antiviral agents for hepatitis B virus (HBV) remains limited. Researchers have identified an oligomeric flavonoid called proanthocyanidin (PAC) and its analogs as potential inhibitors of HBV entry into host cells by targeting the HBV large surface protein. Specifically PAC prevents the attachment of the preS1 region of LHBs to its receptor sodium taurocholate cotransporting polypeptide (NTCP) without affecting bile acid transport. PAC exhibits pan-genotypic anti-HBV activity and enhances the effectiveness of the nucleoside analog tenofovir in disrupting HBV spread in human hepatocytes.",
        "question": "Which receptor does the preS1 region of LHBs attach to?",
        "answer": "Sodium taurocholate cotransporting polypeptide (NTCP)"
    },
    {
        "id": 128,
        "diseasename": "HepatitisB",
        "context": "This study focuses on the immunization coverage of long-term prisoners in the Spanish penitentiary system from 2008 to 2018. A total of 1005 prisoners were evaluated for their vaccination status against several diseases including hepatitis A hepatitis B tetanus diphtheria pneumococcus and seasonal flu. The findings revealed that vaccination coverage for hepatitis B was 52.3% and for tetanus-diphtheria it was 71.9% while coverage for hepatitis A and pneumococcus was deemed insignificant. Additionally the vaccination rates for seasonal flu were below 16% and inmates with hepatitis C and HIV were also inadequately vaccinated. The overall low immunization rates indicate a lack of interest and effective health strategies for this marginalized population.",
        "question": "What was the vaccination coverage for hepatitis B among the prisoners?",
        "answer": "52.3%"
    },
    {
        "id": 129,
        "diseasename": "HepatitisB",
        "context": "This study focuses on the immunization coverage of long-term prisoners in the Spanish penitentiary system from 2008 to 2018. A total of 1005 prisoners were evaluated for their vaccination status against several diseases including hepatitis A hepatitis B tetanus diphtheria pneumococcus and seasonal flu. The findings revealed that vaccination coverage for hepatitis B was 52.3% and for tetanus-diphtheria it was 71.9% while coverage for hepatitis A and pneumococcus was deemed insignificant. Additionally the vaccination rates for seasonal flu were below 16% and inmates with hepatitis C and HIV were also inadequately vaccinated. The overall low immunization rates indicate a lack of interest and effective health strategies for this marginalized population.",
        "question": "What was the vaccination coverage for tetanus-diphtheria in the study?",
        "answer": "71.9%"
    },
    {
        "id": 130,
        "diseasename": "HepatitisB",
        "context": "This study focuses on the immunization coverage of long-term prisoners in the Spanish penitentiary system from 2008 to 2018. A total of 1005 prisoners were evaluated for their vaccination status against several diseases including hepatitis A hepatitis B tetanus diphtheria pneumococcus and seasonal flu. The findings revealed that vaccination coverage for hepatitis B was 52.3% and for tetanus-diphtheria it was 71.9% while coverage for hepatitis A and pneumococcus was deemed insignificant. Additionally the vaccination rates for seasonal flu were below 16% and inmates with hepatitis C and HIV were also inadequately vaccinated. The overall low immunization rates indicate a lack of interest and effective health strategies for this marginalized population.",
        "question": "What was the vaccination rate for seasonal flu among the inmates?",
        "answer": "Below 16%"
    },
    {
        "id": 131,
        "diseasename": "HepatitisB",
        "context": "This study investigates the presence of mutations in reverse transcriptase (RT) of the hepatitis B virus (HBV) among treatment-naïve chronic hepatitis B patients in China. A total of 288 patients were sequenced and 71 were found to have RT mutations. These mutations did not include well-defined primary nucleotide analog-resistant mutations but formed three dominant clusters. The study found that patients with RT mutations had significantly lower serum baseline HBV DNA loads and blood platelet counts compared to those without mutations. Additionally the accumulation of these mutations was linked to more severe liver fibrosis in these patients.",
        "question": "What condition's severity is associated with the number of RT mutant sites?",
        "answer": "Liver fibrosis"
    },
    {
        "id": 132,
        "diseasename": "HepatitisB",
        "context": "Tenofovir disoproxil fumarate (DF) is a nucleotide analogue that effectively inhibits the reverse transcriptase of HIV-1 and the polymerase of hepatitis B virus (HBV). In two double-blind phase 3 studies patients with chronic HBV infection were assigned to receive either tenofovir DF or adefovir dipivoxil for 48 weeks. The main goal was to achieve a plasma HBV DNA level below 400 copies per milliliter and to observe histologic improvement. Results showed that tenofovir DF had a significantly higher efficacy in reducing HBV levels and normalizing alanine aminotransferase in patients compared to adefovir dipivoxil with both treatments exhibiting similar safety profiles.",
        "question": "What antiviral drug was tested in the studies for chronic HBV infection?",
        "answer": "Tenofovir disoproxil fumarate (DF)"
    },
    {
        "id": 133,
        "diseasename": "HepatitisB",
        "context": "Tenofovir disoproxil fumarate (DF) is a nucleotide analogue that effectively inhibits the reverse transcriptase of HIV-1 and the polymerase of hepatitis B virus (HBV). In two double-blind phase 3 studies patients with chronic HBV infection were assigned to receive either tenofovir DF or adefovir dipivoxil for 48 weeks. The main goal was to achieve a plasma HBV DNA level below 400 copies per milliliter and to observe histologic improvement. Results showed that tenofovir DF had a significantly higher efficacy in reducing HBV levels and normalizing alanine aminotransferase in patients compared to adefovir dipivoxil with both treatments exhibiting similar safety profiles.",
        "question": "How long did the treatment last in the phase 3 studies?",
        "answer": "48 weeks"
    },
    {
        "id": 134,
        "diseasename": "HepatitisB",
        "context": "Tenofovir disoproxil fumarate (DF) is a nucleotide analogue that effectively inhibits the reverse transcriptase of HIV-1 and the polymerase of hepatitis B virus (HBV). In two double-blind phase 3 studies patients with chronic HBV infection were assigned to receive either tenofovir DF or adefovir dipivoxil for 48 weeks. The main goal was to achieve a plasma HBV DNA level below 400 copies per milliliter and to observe histologic improvement. Results showed that tenofovir DF had a significantly higher efficacy in reducing HBV levels and normalizing alanine aminotransferase in patients compared to adefovir dipivoxil with both treatments exhibiting similar safety profiles.",
        "question": "Which drug was tenofovir DF compared to in the studies?",
        "answer": "Adefovir dipivoxil"
    },
    {
        "id": 135,
        "diseasename": "HepatitisB",
        "context": "This study investigates thiol-disulfide homeostasis in patients suffering from hepatitis B virus-related chronic hepatitis and liver cirrhosis. It involved 71 treatment-naive patients with chronic hepatitis B 50 patients with liver cirrhosis and 45 healthy controls. The researchers measured serum total and native thiol concentrations as well as serum disulfide concentrations. The results showed a progressive decrease in both mean serum native and total thiol concentrations as the liver fibrosis stage increased indicating that thiol-disulfide homeostasis is disturbed in these patients.",
        "question": "What factor was found to correlate with the decrease in serum thiol concentrations?",
        "answer": "Liver fibrosis stage"
    },
    {
        "id": 136,
        "diseasename": "HepatitisB",
        "context": "Hepatitis B virus (HBV) is known to cause hepatitis and the clinical outcomes for patients vary based on the viral titer found in their peripheral blood. In patients with chronic hepatitis the production of HBV virions is at a low level while in cases of fulminant hepatitis the viral load is significantly higher. A mathematical model has been proposed to describe HBV replication dynamics revealing two distinct patterns: arrested replication and explosive replication.",
        "question": "What virus causes hepatitis?",
        "answer": "Hepatitis B virus (HBV)"
    },
    {
        "id": 137,
        "diseasename": "HepatitisB",
        "context": "Hepatitis B virus (HBV) is known to cause hepatitis and the clinical outcomes for patients vary based on the viral titer found in their peripheral blood. In patients with chronic hepatitis the production of HBV virions is at a low level while in cases of fulminant hepatitis the viral load is significantly higher. A mathematical model has been proposed to describe HBV replication dynamics revealing two distinct patterns: arrested replication and explosive replication.",
        "question": "What are the two replication patterns of HBV identified in the study?",
        "answer": "Arrested and explosive"
    },
    {
        "id": 138,
        "diseasename": "HepatitisB",
        "context": "This study investigates the Gamma-glutamyl transpeptidase-to-platelet ratio (GPR) as a predictor for hepatocellular carcinoma (HCC) development in patients with chronic hepatitis B (CHB). A total of 1109 CHB patients were evaluated from 2006 to 2012 with GPR assessed at enrollment. The patients were categorized into three risk groups based on their GPR levels: low-risk (GPR  0.05) intermediate-risk (GPR 0.05-0.24) and high-risk (GPR  0.24). During the follow-up 69 patients developed HCC with the risk increasing significantly from the low-risk to high-risk GPR groups alongside other factors like age and gender. The study concludes that GPR can serve as a noninvasive marker for assessing HCC risk in CHB patients.",
        "question": "What years were the CHB patients enrolled for the study?",
        "answer": "2006 to 2012"
    },
    {
        "id": 139,
        "diseasename": "HepatitisB",
        "context": "Chronic infection with hepatitis B virus (HBV) significantly increases the risk of developing hepatocellular carcinoma (HCC) which ranks as the fifth most common cancer globally and is a leading cause of mortality. Long noncoding RNAs (lncRNAs) play critical roles in regulating various biological processes and their disruption is linked to the development of several cancers including HCC. Research has revealed that some lncRNAs can act as oncogenes or tumor suppressors making them a key focus in cancer studies. However the specific contributions of lncRNAs in HBV-related HCC are not yet completely understood prompting a review of their roles in viral replication association with HBV-related HCC and their potential as therapeutic targets and diagnostic markers.",
        "question": "What cancer is associated with chronic infection from the hepatitis B virus?",
        "answer": "Hepatocellular carcinoma (HCC)"
    },
    {
        "id": 140,
        "diseasename": "HepatitisB",
        "context": "Chronic infection with hepatitis B virus (HBV) significantly increases the risk of developing hepatocellular carcinoma (HCC) which ranks as the fifth most common cancer globally and is a leading cause of mortality. Long noncoding RNAs (lncRNAs) play critical roles in regulating various biological processes and their disruption is linked to the development of several cancers including HCC. Research has revealed that some lncRNAs can act as oncogenes or tumor suppressors making them a key focus in cancer studies. However the specific contributions of lncRNAs in HBV-related HCC are not yet completely understood prompting a review of their roles in viral replication association with HBV-related HCC and their potential as therapeutic targets and diagnostic markers.",
        "question": "What type of molecules are being studied for their roles in HBV-associated HCC?",
        "answer": "Long noncoding RNAs (lncRNAs)"
    },
    {
        "id": 141,
        "diseasename": "HepatitisB",
        "context": "Chronic infection with hepatitis B virus (HBV) significantly increases the risk of developing hepatocellular carcinoma (HCC) which ranks as the fifth most common cancer globally and is a leading cause of mortality. Long noncoding RNAs (lncRNAs) play critical roles in regulating various biological processes and their disruption is linked to the development of several cancers including HCC. Research has revealed that some lncRNAs can act as oncogenes or tumor suppressors making them a key focus in cancer studies. However the specific contributions of lncRNAs in HBV-related HCC are not yet completely understood prompting a review of their roles in viral replication association with HBV-related HCC and their potential as therapeutic targets and diagnostic markers.",
        "question": "What process do lncRNAs contribute to in the context of HBV-related HCC?",
        "answer": "Viral replication"
    },
    {
        "id": 142,
        "diseasename": "HepatitisB",
        "context": "Chronic hepatitis B is a common issue among kidney transplant recipients as it complicates the outcomes of transplantation due to both renal and extrarenal issues. Hemochromatosis which can arise from genetic factors or frequent blood transfusions during hemodialysis is much less common. The combination of chronic hepatitis B and hemochromatosis significantly raises the likelihood of developing chronic liver diseases including cirrhosis and hepatocellular carcinoma. A case study demonstrates the successful use of antiviral therapy in conjunction with extensive phlebotomy for a patient undergoing kidney transplantation who had a longstanding chronic hepatitis B infection and iron overload syndrome.",
        "question": "Who commonly suffers from chronic hepatitis B?",
        "answer": "Kidney transplant recipients"
    },
    {
        "id": 143,
        "diseasename": "HepatitisB",
        "context": "Strongyloides stercoralis can lead to rapid autoinfection in individuals with weakened immune systems. In cases of immunosuppression screening tests for strongyloidiasis can yield false negatives. A specific case was reported involving a patient with human T-lymphotropic virus type 1-associated T-cell leukemia who developed Strongyloides hyperinfection syndrome shortly after undergoing a hematopoietic stem cell transplant. The diagnosis was confirmed through stool examination even though the initial screening enzyme-linked immunosorbent assay was negative. Due to expected prolonged neutropenia the patient received an extended treatment course.",
        "question": "What syndrome did the patient develop after the stem cell transplant?",
        "answer": "Strongyloides hyperinfection syndrome"
    },
    {
        "id": 144,
        "diseasename": "HepatitisB",
        "context": "Strongyloides stercoralis can lead to rapid autoinfection in individuals with weakened immune systems. In cases of immunosuppression screening tests for strongyloidiasis can yield false negatives. A specific case was reported involving a patient with human T-lymphotropic virus type 1-associated T-cell leukemia who developed Strongyloides hyperinfection syndrome shortly after undergoing a hematopoietic stem cell transplant. The diagnosis was confirmed through stool examination even though the initial screening enzyme-linked immunosorbent assay was negative. Due to expected prolonged neutropenia the patient received an extended treatment course.",
        "question": "What issue can arise with screening tests for strongyloidiasis in immunocompromised patients?",
        "answer": "False negatives"
    },
    {
        "id": 145,
        "diseasename": "HepatitisB",
        "context": "Hepatitis B (HBV) and hepatitis C (HCV) infections are significant risk factors for long-term health complications after kidney transplantation. A study analyzed data from 12856 kidney transplant recipients across 37 countries from 1989 to 2002 focusing on the geographical prevalence and risk factors associated with HBV and HCV. The findings revealed that the prevalence of HBV was 2.9% while HCV was more prevalent at 8.7%. Key risk factors for these infections included long dialysis duration retransplantation and blood transfusions. Despite the geographical variations in prevalence the study found no significant impact of HBV and HCV on graft function or major health issues up to five years post-transplantation.",
        "question": "What was the prevalence of HCV among kidney transplant recipients?",
        "answer": "8.7%"
    },
    {
        "id": 146,
        "diseasename": "HepatitisB",
        "context": "This research investigates the relationship between specific single nucleotide polymorphisms (SNPs) in the IL28B gene and the effectiveness of interferon treatment in patients with chronic hepatitis B who are positive for hepatitis B e antigen (HBeAg). The study involved 82 patients receiving treatment with a breakdown of 38 patients showing a favorable response and 44 not responding. By analyzing the genetic variations rs8099917 and rs12979860 the study found that the frequency of the G allele in rs8099917 was significantly higher in patients who responded well to treatment compared to those who did not. In contrast no significant differences were observed in the distribution of genotypes for rs12979860 between the two groups.",
        "question": "Which allele may be predictive of treatment success in responding patients?",
        "answer": "Allele G"
    },
    {
        "id": 147,
        "diseasename": "HepatitisB",
        "context": "The treatment of hepatitis B virus (HBV) infection has historically relied on interferon-based therapies and nucleoside/nucleotide analogues that disrupt HBV DNA synthesis. Recent discussions highlight the key steps in the HBV life cycle which are potential targets for new anti-HBV therapeutics. A variety of next-generation antiviral agents with different mechanisms such as entry inhibitors and transcription inhibitors are being explored. Additionally compounds that leverage host factors and immunomodulation including programmed cell death protein 1 inhibitors and Toll-like receptor agonists are also being considered. The goal of these novel therapeutic agents is to sustainably suppress viral DNA and aim for a functional cure through HBsAg loss and eventual virus eradication.",
        "question": "What types of therapies have historically been used to treat hepatitis B virus infection?",
        "answer": "Interferon-based therapies and nucleoside/nucleotide analogues"
    },
    {
        "id": 148,
        "diseasename": "HepatitisB",
        "context": "Molecular epidemiology involves various activities related to gene-sequence analysis particularly in the study of infectious diseases. It includes modeling phylogenetic trees to understand the spread of epidemics and examining the evolution of viruses such as hepatitis C and hepatitis B. Specific examples of research areas include analyzing nucleotide substitution rates in hepatitis B virus surface genes studying HBV genotype C variations and investigating surface antigen mutations. This field also employs molecular clock analyses to track the short-term evolution of hepatitis C virus and assesses different clades and polymorphisms in hepatitis B virus.",
        "question": "What type of analysis is central to molecular epidemiology?",
        "answer": "Gene-sequence analysis"
    },
    {
        "id": 149,
        "diseasename": "HepatitisB",
        "context": "Molecular epidemiology involves various activities related to gene-sequence analysis particularly in the study of infectious diseases. It includes modeling phylogenetic trees to understand the spread of epidemics and examining the evolution of viruses such as hepatitis C and hepatitis B. Specific examples of research areas include analyzing nucleotide substitution rates in hepatitis B virus surface genes studying HBV genotype C variations and investigating surface antigen mutations. This field also employs molecular clock analyses to track the short-term evolution of hepatitis C virus and assesses different clades and polymorphisms in hepatitis B virus.",
        "question": "What virus is studied through molecular clock analyses in the context of molecular epidemiology?",
        "answer": "Hepatitis C virus"
    },
    {
        "id": 150,
        "diseasename": "HepatitisB",
        "context": "Pakistan is facing a significant challenge with hepatitis B and C infections particularly in the Sindh region where there has been an alarming increase in hepatitis C virus infections. A study was conducted in Hyderabad Pakistan to evaluate the burden of HBV and HCV infections. The research utilized ELISA and Nucleic Acid Amplification tests for virus detection and employed statistical analysis via SPSS and an online calculator. Among 108 patients who were seropositive for hepatitis 36.1% tested positive for HCV RNA and 17.9% of HCV-seropositive cases also had detectable HBV DNA. Notably co-infection of HCV and HBV was found in 48.7% of HCV RNA-positive cases.",
        "question": "What percentage of the seropositive hepatitis patients were found HCV RNA-positive?",
        "answer": "36.1%"
    },
    {
        "id": 151,
        "diseasename": "HepatitisB",
        "context": "Pakistan is facing a significant challenge with hepatitis B and C infections particularly in the Sindh region where there has been an alarming increase in hepatitis C virus infections. A study was conducted in Hyderabad Pakistan to evaluate the burden of HBV and HCV infections. The research utilized ELISA and Nucleic Acid Amplification tests for virus detection and employed statistical analysis via SPSS and an online calculator. Among 108 patients who were seropositive for hepatitis 36.1% tested positive for HCV RNA and 17.9% of HCV-seropositive cases also had detectable HBV DNA. Notably co-infection of HCV and HBV was found in 48.7% of HCV RNA-positive cases.",
        "question": "Where was the study on HBV and HCV infections conducted?",
        "answer": "Hyderabad Pakistan"
    },
    {
        "id": 152,
        "diseasename": "HepatitisB",
        "context": "This study investigates the potential link between Hepatitis B infection and ischemic heart disease using data from the National Health and Nutrition Examination Survey (NHANES) from 2007 to 2016. The research specifically evaluates patients' self-reported history of coronary heart disease angina and myocardial infarction through designated survey questions. The analysis found that individuals with a positive Hepatitis B core antibody status had a lower incidence of ischemic heart disease with an adjusted odds ratio of 0.61. The results suggest a possible association between past Hepatitis B infection and a decreased risk of ischemic heart disease indicating the need for further research on this topic.",
        "question": "What was the adjusted odds ratio indicating the association between Hepatitis B core antibody status and ischemic heart disease?",
        "answer": "0.61"
    },
    {
        "id": 153,
        "diseasename": "HepatitisB",
        "context": "This study investigates the potential link between Hepatitis B infection and ischemic heart disease using data from the National Health and Nutrition Examination Survey (NHANES) from 2007 to 2016. The research specifically evaluates patients' self-reported history of coronary heart disease angina and myocardial infarction through designated survey questions. The analysis found that individuals with a positive Hepatitis B core antibody status had a lower incidence of ischemic heart disease with an adjusted odds ratio of 0.61. The results suggest a possible association between past Hepatitis B infection and a decreased risk of ischemic heart disease indicating the need for further research on this topic.",
        "question": "Which database was used for the analysis of the association between Hepatitis B and ischemic heart disease?",
        "answer": "National Health and Nutrition Examination Survey"
    },
    {
        "id": 154,
        "diseasename": "HepatitisB",
        "context": "Long-term antiviral therapy (AVT) for chronic hepatitis B (CHB) has been shown to reduce the risk of hepatocellular carcinoma (HCC). A study was conducted among Asian patients with CHB who were treated with entecavir/tenofovir at four academic hospitals in the Republic of Korea. Among the 3156 patients the median age was 49.6 years and 9.0% developed HCC during follow-up. The annual incidence of HCC was found to be statistically similar during the first five years and after. The study indicated that the duration of AVT did not significantly influence the overall trend of HCC incidence highlighting the persistent risk of HCC even with long-term AVT.",
        "question": "What percentage of patients developed HCC during the follow-up?",
        "answer": "9.0%"
    },
    {
        "id": 155,
        "diseasename": "HepatitisB",
        "context": "Long-term antiviral therapy (AVT) for chronic hepatitis B (CHB) has been shown to reduce the risk of hepatocellular carcinoma (HCC). A study was conducted among Asian patients with CHB who were treated with entecavir/tenofovir at four academic hospitals in the Republic of Korea. Among the 3156 patients the median age was 49.6 years and 9.0% developed HCC during follow-up. The annual incidence of HCC was found to be statistically similar during the first five years and after. The study indicated that the duration of AVT did not significantly influence the overall trend of HCC incidence highlighting the persistent risk of HCC even with long-term AVT.",
        "question": "Which antiviral treatment was used in the study for CHB patients?",
        "answer": "Entecavir/tenofovir"
    },
    {
        "id": 156,
        "diseasename": "HepatitisB",
        "context": "Long-term antiviral therapy (AVT) for chronic hepatitis B (CHB) has been shown to reduce the risk of hepatocellular carcinoma (HCC). A study was conducted among Asian patients with CHB who were treated with entecavir/tenofovir at four academic hospitals in the Republic of Korea. Among the 3156 patients the median age was 49.6 years and 9.0% developed HCC during follow-up. The annual incidence of HCC was found to be statistically similar during the first five years and after. The study indicated that the duration of AVT did not significantly influence the overall trend of HCC incidence highlighting the persistent risk of HCC even with long-term AVT.",
        "question": "In which country was the study on chronic hepatitis B conducted?",
        "answer": "Republic of Korea"
    },
    {
        "id": 157,
        "diseasename": "HepatitisB",
        "context": "Chronic hepatitis B (CHB) requires a thorough understanding of its natural history to ensure appropriate treatment and prevent complications. In particular Asian patients who acquire the disease in early life may experience ongoing liver damage even during low viral activity. Current findings suggest that simply achieving hepatitis B e antigen seroconversion with low virus levels may not be sufficient for these patients. Additionally mild elevations in liver enzymes indicate a significant risk for complications. To achieve optimal outcomes it is recommended that CHB patients maintain HBV DNA levels below 10 copies/mL aiming for ALT levels below half of the normal upper limit with a focus on long-term suppression of the virus.",
        "question": "What disease requires an accurate understanding of its natural history for appropriate treatment?",
        "answer": "Chronic hepatitis B"
    },
    {
        "id": 158,
        "diseasename": "Influenza",
        "context": "In 2009 around 2.3 million inmates were held in U.S. prisons and jails on any given day but over the year about 10 million individuals spent time in correctional facilities. A survey was conducted by staff members from the Emory University Preparedness and Emergency Response Research Center in collaboration with the National Commission on Correctional Health Care to assess the vaccination status of these facilities against the influenza A H1N1pdm09 pandemic. The survey revealed that a significant number of jails specifically 55% did not receive the H1N1pdm09 vaccine whereas only a small percentage of federal prisons (14%) and state prisons (11%) were without it. The findings suggest that improving the inclusion of correctional facilities in pandemic preparedness efforts could enhance the protection of both inmates and the surrounding communities during future pandemics.",
        "question": "Which organization conducted the survey about H1N1pdm09 vaccine distribution in correctional facilities?",
        "answer": "Emory University Preparedness and Emergency Response Research Center"
    },
    {
        "id": 159,
        "diseasename": "Influenza",
        "context": "A 42-year-old woman was admitted to the hospital with a diagnosis of influenza A and pneumonia despite it being outside the typical influenza season. Chest CT scans showed findings similar to interstitial pneumonia leading to the initiation of antiviral agents and antibiotics. On the third day of hospitalization flexible fiberoptic bronchoscopy was performed and an RT-PCR analysis of broncho-alveolar lavage confirmed the diagnosis of influenza viral pneumonia. This case highlights that clinicians should consider influenza viral pneumonia as a differential diagnosis even when it occurs outside the influenza season.",
        "question": "What virus was the woman diagnosed with?",
        "answer": "Influenza A"
    },
    {
        "id": 160,
        "diseasename": "Influenza",
        "context": "Carpesium abrotanoides has been studied due to its high sesquiterpene content and potential health benefits. This research aimed to investigate the anti-influenza A virus H1N1 effects of sesquiterpene-targeted fractions from the herb. The study identified five compounds including four sesquiterpenes and one aldehyde from the sesquiterpene-rich extracts. The extracts showed significant protective effects in MDCK cells infected with the influenza A virus under various administration conditions. Additionally the extracts were found to reduce the expression of several key proteins and mRNAs involved in inflammatory signaling pathways.",
        "question": "In which cells did the extracts demonstrate protective effects against the influenza A virus?",
        "answer": "MDCK cells"
    },
    {
        "id": 161,
        "diseasename": "Influenza",
        "context": "During the 2009/10 influenza A H1N1v ‘swine flu’ pandemic public scepticism about health warnings was notable. A study utilizing data from 39 nationally representative telephone surveys in the UK assessed whether participants felt that too much fuss was being made about the swine flu risk. The findings indicated that 55.1% of respondents agreed with this sentiment linking scepticism to factors such as being male white generally healthy and having high subjective knowledge about the outbreak. The study concluded that effective communication strategies need to challenge perceived knowledge and include case studies of affected individuals especially when these messages are delivered through trusted sources.",
        "question": "What percentage of respondents agreed that too much fuss was being made about the swine flu risk?",
        "answer": "55.1%"
    },
    {
        "id": 162,
        "diseasename": "Influenza",
        "context": "During the influenza A H1N1 pandemic in 2009 a review was conducted to evaluate how quickly antivirals were administered for treatment and prophylaxis. This audit took place in the Yorkshire and Humber region focusing on data collected from June 1 to July 2. The study aimed to determine whether the delivery of antivirals was timely enough to effectively reduce the transmission of the virus. It was found that the median time from the onset of illness to treatment was about 2 days while it took about 4 days for contacts of cases to receive prophylaxis. The delays in delivering these interventions likely diminished the effectiveness of the containment strategy.",
        "question": "Where was the data for the antiviral delivery audit collected?",
        "answer": "Yorkshire and Humber region"
    },
    {
        "id": 163,
        "diseasename": "Influenza",
        "context": "Oseltamivir a neuraminidase inhibitor is globally stockpiled to prepare for influenza pandemics. Research indicates that avian influenza virus (AIV) can develop resistance to oseltamivir carboxylate (OC) when mallards are exposed to OC concentrations. An investigation was conducted to determine if AIV H1N1 with the OC-resistant mutation NA-H274Y could transmit from mallards to chickens. The study found that both the OC-resistant strain and wild-type strain of the virus could infect chickens but neither strain achieved sustained transmission likely due to insufficient adaptation to the chicken host. This highlights the importance of cautious oseltamivir use and monitoring for resistance.",
        "question": "What neuraminidase inhibitor is stockpiled for influenza pandemic preparedness?",
        "answer": "Oseltamivir"
    },
    {
        "id": 164,
        "diseasename": "Influenza",
        "context": "Oseltamivir a neuraminidase inhibitor is globally stockpiled to prepare for influenza pandemics. Research indicates that avian influenza virus (AIV) can develop resistance to oseltamivir carboxylate (OC) when mallards are exposed to OC concentrations. An investigation was conducted to determine if AIV H1N1 with the OC-resistant mutation NA-H274Y could transmit from mallards to chickens. The study found that both the OC-resistant strain and wild-type strain of the virus could infect chickens but neither strain achieved sustained transmission likely due to insufficient adaptation to the chicken host. This highlights the importance of cautious oseltamivir use and monitoring for resistance.",
        "question": "What is the specific OC-resistant mutation studied in avian influenza?",
        "answer": "NA-H274Y"
    },
    {
        "id": 165,
        "diseasename": "Influenza",
        "context": "Maternal influenza vaccination is effective in preventing influenza illness in both mothers and their newborns. Recent studies indicate that this vaccination may also reduce adverse pregnancy outcomes particularly preterm birth. However conducting epidemiologic studies to assess the benefits of maternal vaccination on the fetus is complicated due to the small percentage of participants who actually experience the preventative effects of the vaccine. The research aimed to estimate the necessary sample sizes and detectable risk ratios needed to evaluate these fetal benefits accurately indicating that identifying significant differences in outcomes between vaccinated and unvaccinated women often requires impractically large sample sizes.",
        "question": "What condition does maternal influenza vaccination prevent in mothers and newborns?",
        "answer": "Influenza illness"
    },
    {
        "id": 166,
        "diseasename": "Influenza",
        "context": "Patients with H1N1 infections typically experience respiratory symptoms but may also have complications affecting other organs including the kidneys. A notable case involved a 4 ½-year-old boy who was admitted with mild respiratory symptoms but later developed significant kidney issues characterized by proximal tubular dysfunction sterile leucocyturia and increased serum creatinine levels. Fortunately the boy fully recovered after receiving supportive therapy. This case highlights the potential association between H1N1 influenza and acute tubulointerstitial nephritis.",
        "question": "Who was the patient that developed severe kidney dysfunction due to H1N1 infection?",
        "answer": "4 ½-year-old boy"
    },
    {
        "id": 167,
        "diseasename": "Influenza",
        "context": "Acute respiratory distress syndrome (ARDS) resulting from the influenza AH1N1pdm09 virus is identified as the primary cause of mortality in affected patients during the 2013-2014 influenza season. This observational study involved 70 patients with ARDS and the influenza virus all treated at an academic medical center. The cohort primarily consisted of young adults with a significant proportion experiencing vasodilatory shock and acute kidney injury upon admission to the intensive care unit. Key independent predictors of mortality included age white blood cell count and lactate dehydrogenase levels highlighting the importance of these factors in clinical decision-making.",
        "question": "What factors were identified as independent predictors of mortality in the study?",
        "answer": "Age white blood cell count lactate dehydrogenase levels"
    },
    {
        "id": 168,
        "diseasename": "Influenza",
        "context": "In 2009 Montreal Canada established nineteen mass vaccination clinics for the influenza A/H1N1p vaccination campaign. While about 50% of the population was vaccinated there were significant differences in clinic performance and community vaccine uptake. The study aimed to identify predictors of vaccination rates by analyzing vaccination records from a registry and using Bayesian gravity models. Findings indicated that clinics in areas with high violent crime residential density and material deprivation had lower performance. Additionally communities with more new immigrants and families living in poverty had lower vaccination rates while those with a higher proportion of English or French speakers had higher rates.",
        "question": "What community-level factor was associated with poor clinic performance in vaccination uptake?",
        "answer": "High violent crime rates"
    },
    {
        "id": 169,
        "diseasename": "Influenza",
        "context": "Emergency preparedness for natural disasters and infectious disease outbreaks is a complex issue for local health systems requiring collaboration among various stakeholders at local regional and national levels. A qualitative study revealed that while hospitals and local emergency medical services often collaborate other key groups like primary care clinicians and nursing homes usually do not engage in emergency-preparedness coalitions. The challenges in forming these coalitions may stem from how preparedness activities are structured typically managed by designated staff in hospitals or large medical practices. To enhance participation in these coalitions policymakers could either incentivize more stakeholders to join or integrate preparedness into existing activities. Additionally rather than focusing on collaboration processes defining expected outcomes of successful collaboration during a disaster may be more beneficial.",
        "question": "Which groups usually collaborate in emergency preparedness efforts?",
        "answer": "Hospitals and local emergency medical services"
    },
    {
        "id": 170,
        "diseasename": "Influenza",
        "context": "Emergency preparedness for natural disasters and infectious disease outbreaks is a complex issue for local health systems requiring collaboration among various stakeholders at local regional and national levels. A qualitative study revealed that while hospitals and local emergency medical services often collaborate other key groups like primary care clinicians and nursing homes usually do not engage in emergency-preparedness coalitions. The challenges in forming these coalitions may stem from how preparedness activities are structured typically managed by designated staff in hospitals or large medical practices. To enhance participation in these coalitions policymakers could either incentivize more stakeholders to join or integrate preparedness into existing activities. Additionally rather than focusing on collaboration processes defining expected outcomes of successful collaboration during a disaster may be more beneficial.",
        "question": "Which important groups typically do not participate in emergency-preparedness coalitions?",
        "answer": "Primary care clinicians and nursing homes"
    },
    {
        "id": 171,
        "diseasename": "Influenza",
        "context": "A study was conducted at the Chinese University of Hong Kong in 2009 to explore factors affecting the uptake of the influenza A/H1N1 vaccine among university students. The research involved a baseline survey to gather data on demographics pandemic risk perceptions and students' intentions to get vaccinated. A follow-up survey in 2011 assessed actual vaccination behavior and attitudes towards the vaccine. The findings indicated that students' intentions to vaccinate were significantly linked to their actual vaccine acceptance with vaccine perceptions and knowledge being stronger predictors than risk perceptions.",
        "question": "Where was the study on influenza A/H1N1 vaccination conducted?",
        "answer": "Chinese University of Hong Kong"
    },
    {
        "id": 172,
        "diseasename": "Influenza",
        "context": "A study was conducted at the Chinese University of Hong Kong in 2009 to explore factors affecting the uptake of the influenza A/H1N1 vaccine among university students. The research involved a baseline survey to gather data on demographics pandemic risk perceptions and students' intentions to get vaccinated. A follow-up survey in 2011 assessed actual vaccination behavior and attitudes towards the vaccine. The findings indicated that students' intentions to vaccinate were significantly linked to their actual vaccine acceptance with vaccine perceptions and knowledge being stronger predictors than risk perceptions.",
        "question": "What were found to be better predictors of vaccine acceptance than disease risk perceptions?",
        "answer": "Vaccine perceptions and knowledge"
    },
    {
        "id": 173,
        "diseasename": "Influenza",
        "context": "Influenza A virus (IAV) is a significant airborne pathogen that causes considerable morbidity and mortality primarily targeting the respiratory epithelium. In response to IAV infection the respiratory epithelium generates reactive oxygen species (ROS) through enzymes called Duox1 and Duox2 which are crucial for the antiviral immune response. This study utilized human lung epithelial cells and an animal model to explore the role of ROS in IAV propagation. Findings revealed that the up-regulation of Duox2 during infection enhances ROS generation while inhibiting ROS production led to increased IAV replication. Additionally silencing Duox resulted in a higher viral load during H1N1 influenza virus infection indicating the protective role of Duox-derived ROS against IAV.",
        "question": "Which enzymes produce reactive oxygen species in the airway epithelium?",
        "answer": "Duox1 and Duox2"
    },
    {
        "id": 174,
        "diseasename": "Influenza",
        "context": "Influenza A virus (IAV) is a significant airborne pathogen that causes considerable morbidity and mortality primarily targeting the respiratory epithelium. In response to IAV infection the respiratory epithelium generates reactive oxygen species (ROS) through enzymes called Duox1 and Duox2 which are crucial for the antiviral immune response. This study utilized human lung epithelial cells and an animal model to explore the role of ROS in IAV propagation. Findings revealed that the up-regulation of Duox2 during infection enhances ROS generation while inhibiting ROS production led to increased IAV replication. Additionally silencing Duox resulted in a higher viral load during H1N1 influenza virus infection indicating the protective role of Duox-derived ROS against IAV.",
        "question": "What was the effect of inhibiting ROS production on IAV?",
        "answer": "Increased IAV replication"
    },
    {
        "id": 175,
        "diseasename": "Influenza",
        "context": "Influenza A virus (IAV) is a significant airborne pathogen that causes considerable morbidity and mortality primarily targeting the respiratory epithelium. In response to IAV infection the respiratory epithelium generates reactive oxygen species (ROS) through enzymes called Duox1 and Duox2 which are crucial for the antiviral immune response. This study utilized human lung epithelial cells and an animal model to explore the role of ROS in IAV propagation. Findings revealed that the up-regulation of Duox2 during infection enhances ROS generation while inhibiting ROS production led to increased IAV replication. Additionally silencing Duox resulted in a higher viral load during H1N1 influenza virus infection indicating the protective role of Duox-derived ROS against IAV.",
        "question": "What virus was used in the intranasal infection model in this study?",
        "answer": "H1N1 influenza virus"
    },
    {
        "id": 176,
        "diseasename": "Influenza",
        "context": "Seasonal influenza virus infections are responsible for numerous deaths each year with the risk of new pandemic strains emerging due to viral mutations. Traditional antiviral drugs are not very effective unless given early and can lead to viral resistance. A new therapeutic approach focuses on enhancing the host's response specifically by improving lung endothelial barrier integrity to help with severe infections. Research shows that the Tie2-agonist tetrameric peptide Vasculotide can significantly improve survival rates in murine models even when administered 72 hours post-infection. This treatment reduces lung complications without affecting viral replication or neutrophil recruitment.",
        "question": "How late after infection can Vasculotide be administered to still show benefits?",
        "answer": "72 hours"
    },
    {
        "id": 177,
        "diseasename": "Influenza",
        "context": "Seasonal influenza virus infections are responsible for numerous deaths each year with the risk of new pandemic strains emerging due to viral mutations. Traditional antiviral drugs are not very effective unless given early and can lead to viral resistance. A new therapeutic approach focuses on enhancing the host's response specifically by improving lung endothelial barrier integrity to help with severe infections. Research shows that the Tie2-agonist tetrameric peptide Vasculotide can significantly improve survival rates in murine models even when administered 72 hours post-infection. This treatment reduces lung complications without affecting viral replication or neutrophil recruitment.",
        "question": "What aspect of the host response does Vasculotide aim to enhance to improve outcomes in severe influenza?",
        "answer": "Lung endothelial barrier integrity"
    },
    {
        "id": 178,
        "diseasename": "Influenza",
        "context": "Influenza viruses pose a significant public health threat causing up to 650000 deaths annually. While seasonal vaccines are available their effectiveness is limited highlighting the need for a universal vaccine. This study explores the use of lipid nanoparticle-encapsulated nucleoside-modified mRNA vaccines that deliver various conserved influenza virus antigens. The results showed that these vaccines can induce strong immune responses and provide protection against pandemic H1N1 virus even at high doses. The findings suggest that this type of vaccine could be a promising candidate for a universal influenza vaccine.",
        "question": "What type of vaccines were used in the study to deliver influenza antigens?",
        "answer": "Lipid nanoparticle-encapsulated nucleoside-modified mRNA vaccines"
    },
    {
        "id": 179,
        "diseasename": "Influenza",
        "context": "The influenza A virus (IAV) NS1 protein plays a critical role in the virus's ability to cause disease by inhibiting the innate immune response and host protein synthesis. Recent research has identified the human micro RNA hsa-miR-1307-3p as a significant suppressor of both NS1 expression and the replication of the influenza virus. This study also uncovered that hsa-miR-1307-3p negatively impacts apoptosis and encourages cell proliferation. Additionally a novel mutation was found in the NS1 gene of AH1N1pdm09 strains in Italy during the 2010-11 season allowing the virus to evade the effects of hsa-miR-1307-3p and gain a replicative advantage in human cells. This represents the first documented instance of a micro RNA suppressing the IAV H1N1 NS1 protein and an escape mutation from micro RNA-mediated antiviral responses.",
        "question": "What human micro RNA was identified as a suppressor of NS1 expression?",
        "answer": "hsa-miR-1307-3p"
    },
    {
        "id": 180,
        "diseasename": "Influenza",
        "context": "The influenza A virus (IAV) NS1 protein plays a critical role in the virus's ability to cause disease by inhibiting the innate immune response and host protein synthesis. Recent research has identified the human micro RNA hsa-miR-1307-3p as a significant suppressor of both NS1 expression and the replication of the influenza virus. This study also uncovered that hsa-miR-1307-3p negatively impacts apoptosis and encourages cell proliferation. Additionally a novel mutation was found in the NS1 gene of AH1N1pdm09 strains in Italy during the 2010-11 season allowing the virus to evade the effects of hsa-miR-1307-3p and gain a replicative advantage in human cells. This represents the first documented instance of a micro RNA suppressing the IAV H1N1 NS1 protein and an escape mutation from micro RNA-mediated antiviral responses.",
        "question": "When did the AH1N1pdm09 strains circulate in Italy with the identified mutation?",
        "answer": "2010-11 season"
    },
    {
        "id": 181,
        "diseasename": "Influenza",
        "context": "A new detection method for the H5 influenza virus has been developed using quantum dots (QDs) and magnetic beads (MBs). In this method QDs that are conjugated with oligonucleotide probes generate fluorescent signals while MBs also conjugated with probes help isolate and concentrate these signals. The process involves sandwich hybridization with target viral RNAs allowing for effective subtype determination. Remarkably this method can detect as little as 0.1 ng of viral RNA.",
        "question": "What virus is detected using the new method described?",
        "answer": "H5 influenza virus"
    },
    {
        "id": 182,
        "diseasename": "Influenza",
        "context": "A new detection method for the H5 influenza virus has been developed using quantum dots (QDs) and magnetic beads (MBs). In this method QDs that are conjugated with oligonucleotide probes generate fluorescent signals while MBs also conjugated with probes help isolate and concentrate these signals. The process involves sandwich hybridization with target viral RNAs allowing for effective subtype determination. Remarkably this method can detect as little as 0.1 ng of viral RNA.",
        "question": "What is the minimum amount of viral RNA that can be detected?",
        "answer": "0.1 ng"
    },
    {
        "id": 183,
        "diseasename": "Influenza",
        "context": "In 2011 the U.S. Department of Veterans Affairs (VA) and the Department of Defense (DoD) provided healthcare to over 18 million beneficiaries. Both departments conducted surveillance for disease events and health threats using outpatient visit data from October 2006 to September 2010. The analysis revealed that while the VA had greater coverage the DoD had comparable or greater visit volumes. Notably the DoD was more effective in detecting outbreaks of seasonal and pandemic influenza in many geographic areas whereas the VA system provided earlier alerts for H3N2 seasonal influenza affecting older patients.",
        "question": "Which demographic was mostly affected by H3N2 seasonal influenza according to the VA alerts?",
        "answer": "Older patients"
    },
    {
        "id": 184,
        "diseasename": "Influenza",
        "context": "The identification of the swine-originated influenza A/CA/04/2009 pH1N1 virus accelerated vaccine development efforts for influenza. Traditional vaccine methods such as cell-based or egg-based killed vaccines often struggle to produce a strong immune response. To enhance this response researchers investigated the use of cytokines as adjuvants specifically focusing on Granulocyte-macrophage Colony-Stimulating Factor (GmCSF). A study on BALB/c mice demonstrated that GmCSF when combined with a killed vaccine significantly improved both humoral and cellular immune responses and provided complete protection against a lethal dose of the pH1N1 virus.",
        "question": "Which animal model was used in the evaluation of the vaccine adjuvant?",
        "answer": "BALB/c mice"
    },
    {
        "id": 185,
        "diseasename": "Influenza",
        "context": "The pandemic influenza A/H1N1/2009 virus was first reported in Mexico in mid-April 2009 and has since spread to over 160 countries. Reliable epidemiological data on the virus's spread is crucial prompting the development of novel molecular methods for its detection. A new detection method utilizing real-time reverse transcription polymerase chain reaction (RT-PCR) has been created which shows significantly greater sensitivity compared to the World Health Organization's recommended primers and probes. This new method may serve as a rapid alternative for detecting the pandemic influenza A/H1N1/2009 virus.",
        "question": "How many countries has the pandemic influenza A/H1N1/2009 virus spread to?",
        "answer": "Over 160 countries"
    },
    {
        "id": 186,
        "diseasename": "Influenza",
        "context": "The M2 proton channel which is translated by the M gene segment of influenza viruses has emerged as a significant target for influenza A viruses due to the action of adamantane-based drugs. However recent epidemic strains of influenza have developed strong resistance to these drugs. This study investigates the mechanisms behind this drug resistance by combining evolutionary analyses linkage disequilibrium and molecular dynamics simulations. The researchers collected 2746 coding sequences for M2 proteins from swine avian and human sources identifying specific residues in the C-terminal region related to the resistant mutation S31N. Their findings reveal that the structural allostery in the M2 channel contributes to resistance against adamantane-based drugs particularly in the context of 2009 AH1N1 viruses.",
        "question": "What type of drugs have influenza viruses developed resistance against?",
        "answer": "Adamantane-based drugs"
    },
    {
        "id": 187,
        "diseasename": "Influenza",
        "context": "The M2 proton channel which is translated by the M gene segment of influenza viruses has emerged as a significant target for influenza A viruses due to the action of adamantane-based drugs. However recent epidemic strains of influenza have developed strong resistance to these drugs. This study investigates the mechanisms behind this drug resistance by combining evolutionary analyses linkage disequilibrium and molecular dynamics simulations. The researchers collected 2746 coding sequences for M2 proteins from swine avian and human sources identifying specific residues in the C-terminal region related to the resistant mutation S31N. Their findings reveal that the structural allostery in the M2 channel contributes to resistance against adamantane-based drugs particularly in the context of 2009 AH1N1 viruses.",
        "question": "Which viruses were specifically mentioned in relation to the M2 channel's drug resistance?",
        "answer": "2009 AH1N1 viruses"
    },
    {
        "id": 188,
        "diseasename": "Influenza",
        "context": "The 2009/2010 pandemic influenza virus H1N1pdm possesses an avian-lineage PB2 gene that notably lacks specific substitutions E627K and D701N which are important for the pathogenesis and transmission of avian-origin viruses. Research indicates that the PB2-627K substitution is not essential due to a compensatory change Q591R. However the impact of the PB2-701N substitution on the phenotype of H1N1pdm is not fully understood. Experiments showed that introducing PB2-D701N into the H1N1pdm virus led to increased viral replication and enhanced pathogenicity in mice as well as improved transmission in ferrets. Additionally the mutant virus was associated with reduced production of IFN-λ and higher replication levels in human alveolar epithelial cells.",
        "question": "What substitution was introduced into the H1N1pdm virus for analysis?",
        "answer": "PB2-D701N"
    },
    {
        "id": 189,
        "diseasename": "Influenza",
        "context": "The production of influenza vaccines has traditionally relied on the isolation of viruses in hens' eggs. However recent challenges have arisen particularly with the difficulty of isolating influenza A H3N2 viruses in eggs. To address these issues researchers proposed using mammalian cell lines for the primary isolation of influenza viruses to support vaccine production. They tested the antigenic stability and yields of viruses isolated in MDCK cell lines finding that these cell lines were sensitive for virus isolation and that antigenic stability was maintained showing that these viruses could be viable candidates for vaccine manufacturing.",
        "question": "Which specific type of influenza virus has been difficult to isolate in eggs?",
        "answer": "Influenza A H3N2"
    },
    {
        "id": 190,
        "diseasename": "Influenza",
        "context": "The epidemiology of influenza pandemics highlights the importance of involving Aboriginal and Torres Strait Islander people in future planning efforts. These communities are significantly impacted by influenza outbreaks making their participation crucial for effective public health strategies. Recognizing the unique challenges faced by these populations can enhance preparedness and response during future pandemics.",
        "question": "Which groups should occupy centrestage in future influenza pandemic planning?",
        "answer": "Aboriginal and Torres Strait Islander people"
    },
    {
        "id": 191,
        "diseasename": "Influenza",
        "context": "The epidemiology of influenza pandemics highlights the importance of involving Aboriginal and Torres Strait Islander people in future planning efforts. These communities are significantly impacted by influenza outbreaks making their participation crucial for effective public health strategies. Recognizing the unique challenges faced by these populations can enhance preparedness and response during future pandemics.",
        "question": "What type of public health issues are Aboriginal and Torres Strait Islander people significantly impacted by?",
        "answer": "Influenza outbreaks"
    },
    {
        "id": 192,
        "diseasename": "Influenza",
        "context": "The recent pandemic caused by the new influenza A H1N1 virus has highlighted the urgent need for better influenza vaccines. This study shows that using the trivalent influenza vaccine TIV along with the cationic liposome adjuvant system CAF01 significantly enhances the immune response. Specifically it increases humoral responses as indicated by higher hemagglutinin inhibition and serum antibody titers and promotes a strong Th1 immune response with elevated levels of various cytokines. Importantly this immune profile is sustained for 20 weeks after the last vaccination and the CAF01 adjuvanted vaccine leads to better survival rates in mice exposed to a drifted H1N1 strain.",
        "question": "How long is the Th1/Th17 cytokine profile maintained after vaccination?",
        "answer": "20 weeks"
    },
    {
        "id": 193,
        "diseasename": "Influenza",
        "context": "Major infectious disease outbreaks pose significant threats to human health necessitating timely clinical research responses to improve outcomes and control measures. This scoping review focuses on identifying the political economic administrative regulatory logistical ethical and social challenges—collectively termed PEARLES—that hinder effective clinical research during emergencies. A comprehensive search of multiple databases uncovered 76 relevant articles mainly concerning the Ebola virus outbreak (2014-2016) and the H1N1 outbreak (2009). The review highlights the importance of global collaboration pre-approved protocols national ownership and community engagement as key enablers for effective research responses to epidemics. Despite the identification of numerous solutions none have been formally evaluated emphasizing the need for improved preparedness and response strategies for future epidemics.",
        "question": "Which major outbreak was primarily discussed in the included articles?",
        "answer": "Ebola virus outbreak"
    },
    {
        "id": 194,
        "diseasename": "Influenza",
        "context": "The SARS-CoV-2 outbreak has significantly impacted global healthcare and created a socioeconomic burden. Despite vaccination efforts the emergence of new variants has led to increased case counts and highlighted the need for innovative immune-boosting strategies to ensure long-term vaccine effectiveness. Plant-derived immuno-adjuvants have been identified as potential solutions enhancing the immune response and providing long-lasting immunity against COVID-19. These adjuvants which include plant polysaccharides and glycoprotein extracts have shown promise in experimental vaccines like Advax and Matrix-M which improve antibody generation and stimulate a robust immune profile.",
        "question": "Which disease's vaccine efficacy could be improved by the use of plant-derived adjuvants?",
        "answer": "COVID-19"
    },
    {
        "id": 195,
        "diseasename": "Influenza",
        "context": "This study explores the synthesis and antiviral properties of glycyrrhizic acid (GL) derivatives against the influenza A/H1N1/pdm09 virus using MDCK cells. The research highlights how the conjugation of GL with l-amino acids their methyl esters and the amino sugar d-galactose amine significantly enhances the antiviral activity of these compounds. The results indicate that GL derivatives particularly those conjugated with aromatic amino acids like phenylalanine and tyrosine exhibit strong antiviral effects suggesting that modifying GL could be a promising approach to discover new antiviral agents against influenza.",
        "question": "In which type of cells was the antiviral activity of GL derivatives tested?",
        "answer": "MDCK cells"
    },
    {
        "id": 196,
        "diseasename": "Influenza",
        "context": "A series of aminoalkyl rupestonates were synthesized to evaluate their effectiveness against various strains of influenza viruses including H3N2 H1N1 and B. Among the newly developed compounds those containing a 1H-124-triazolyl moiety particularly compounds 5a-5g exhibited the most potent antiviral activities. Notably compound 5g demonstrated the highest inhibitory effectiveness against influenza H3N2 and H1N1 with specific IC50 values. Additionally compounds with a ten-CH2-unit spacer such as 4g and 5g were identified as strong inhibitors of influenza H1N1 although most compounds showed limited activity against influenza B.",
        "question": "What type of spacers did the most potent inhibitors of influenza H1N1 contain?",
        "answer": "Ten-CH2-unit spacers"
    },
    {
        "id": 197,
        "diseasename": "Influenza",
        "context": "An 18-year-old female patient experienced respiratory failure due to H1N1 infection which subsequently led to the development of high-degree atrioventricular (AV) block. Even after her respiratory symptoms resolved the conduction abnormalities persisted for two weeks. To ensure her safety a permanent pacemaker was implanted and follow-up indicated that the conduction abnormality might be reversible. This case underscores the significant effects the H1N1 influenza virus can have on the cardiac conduction system.",
        "question": "What caused the respiratory failure in the patient?",
        "answer": "H1N1 infection"
    },
    {
        "id": 198,
        "diseasename": "Influenza",
        "context": "Several avian influenza A viruses (IAVs) have evolved to infect mammalian species including humans. The research highlights the role of the human TRA2A protein which inhibits replication of avian IAVs while promoting replication of human IAVs. This differential effect arises from TRA2A's interaction with viral messenger RNA (mRNA) specifically by binding to splicing silencer motifs in the M and NS mRNAs of avian and human influenza viruses. The study identifies critical binding sites for TRA2A revealing mechanisms that contribute to the adaptation of avian influenza viruses to human hosts and potential strategies to safeguard public health.",
        "question": "Which viral mRNAs does TRA2A interact with?",
        "answer": "M and NS mRNAs"
    },
    {
        "id": 199,
        "diseasename": "Influenza",
        "context": "This study aimed to estimate healthcare resource utilization work absenteeism and costs due to pandemic influenza H1N1 in Spain from its onset until March 2010. It involved a longitudinal descriptive multicenter approach focusing on both inpatients and outpatients with confirmed H1N1 diagnoses. Key findings revealed that a significant proportion of patients had previous comorbidities and that hospitalizations and work absenteeism were major cost contributors. The average cost per inpatient was €6236 while outpatients cost an average of €940 leading to a substantial economic burden on the healthcare system.",
        "question": "What was the mean cost per inpatient with H1N1?",
        "answer": "€6236"
    },
    {
        "id": 200,
        "diseasename": "Influenza",
        "context": "During the flu season of 2005/2006 amantadine-resistant human influenza A viruses (FLUAV) of subtype H3N2 were identified in Germany raising concerns about the susceptibility of these viruses to neuraminidase inhibitors (NAIs). Research involved chemiluminescence-based neuraminidase inhibition assays on 51 FLUAV strains including H1N1 H1N2 and H3N2 isolated in Germany from 2001 to 2005/2006. Results indicated that most H1N1 and H3N2 FLUAV were susceptible to oseltamivir and zanamivir though H1N2 viruses required significantly higher concentrations of zanamivir for inhibition. Sequence analysis revealed distinct subclades for N2 in H1N2 and H3N2 viruses while specific amino acid substitutions contributed to the reduced susceptibility of certain H1N1 isolates.",
        "question": "What type of drugs' susceptibility was evaluated in the study?",
        "answer": "Neuraminidase inhibitors (NAIs)"
    },
    {
        "id": 201,
        "diseasename": "Influenza",
        "context": "The subtype specificity of the influenza A virus (IAV) is determined by two surface glycoproteins: hemagglutinin (HA) and neuraminidase (NA). There are 16 HA subtypes labeled H1 to H16 and 9 NA subtypes. The H1N1 IAV often causes seasonal epidemics and has been responsible for significant pandemics such as the 1918 pandemic. Recent studies have highlighted the public health concern regarding the H1N1 IAV especially following the introduction of the pandemic A/H1N1 IAV (H1N1pdm) into humans. Researchers identified an immunodominant linear epitope on the H1N1pdm HA protein that is highly conserved among H1 subtypes and nearly absent in other subtypes which may aid in the development of new diagnostic assays.",
        "question": "What two surface glycoproteins determine subtype specificity of influenza A virus?",
        "answer": "Hemagglutinin (HA) and neuraminidase (NA)"
    },
    {
        "id": 202,
        "diseasename": "Measles",
        "context": "The review focuses on childhood and adolescent vaccines emphasizing the need for providers to check immunization records regularly during patient visits. Vaccine coverage is either stable or improving but outbreaks of infectious diseases still occur in highly immunized communities primarily among unvaccinated or undervaccinated individuals. Infants who often cannot be vaccinated are significantly affected by these diseases highlighting the necessity of cocooning strategies and sometimes vaccinating pregnant women. The vaccines discussed include those for influenza measles mumps rubella and several others with ongoing research expected to influence pediatric practices and enhance child health.",
        "question": "What strategies are highlighted to protect infants who cannot be vaccinated?",
        "answer": "Cocooning strategies"
    },
    {
        "id": 203,
        "diseasename": "Measles",
        "context": "The review focuses on childhood and adolescent vaccines emphasizing the need for providers to check immunization records regularly during patient visits. Vaccine coverage is either stable or improving but outbreaks of infectious diseases still occur in highly immunized communities primarily among unvaccinated or undervaccinated individuals. Infants who often cannot be vaccinated are significantly affected by these diseases highlighting the necessity of cocooning strategies and sometimes vaccinating pregnant women. The vaccines discussed include those for influenza measles mumps rubella and several others with ongoing research expected to influence pediatric practices and enhance child health.",
        "question": "Who plays a large role in the spread of infectious diseases in immunized populations?",
        "answer": "Unvaccinated or undervaccinated individuals"
    },
    {
        "id": 204,
        "diseasename": "Measles",
        "context": "Tofacitinib is an oral Janus kinase inhibitor that has been evaluated for its relationship with herpes zoster (HZ) risk in patients with psoriasis. The study analyzed data from phases 2 and 3 of the tofacitinib development program finding that 130 patients on tofacitinib developed HZ compared to no cases in the placebo group. Several risk factors for HZ were identified including Asian descent older age and the use of tofacitinib at a higher dose. The findings indicate that tofacitinib increases the risk of HZ particularly in patients with certain characteristics.",
        "question": "Which risk factor was identified for increased herpes zoster risk in patients using tofacitinib?",
        "answer": "Asian descent"
    },
    {
        "id": 205,
        "diseasename": "Measles",
        "context": "In recent years vaccines have been developed to prevent various diseases with the primary goal of reducing disease incidence. However vaccination also plays a role in lessening the severity of diseases in individuals who experience breakthrough infections. This effect has been observed in several vaccine-preventable diseases including Herpes Zoster Influenza Rotavirus and Pertussis. To quantify the impact of vaccination a burden-of-illness score was created which accounts for disease incidence severity and duration. This article discusses the derivation of vaccine efficacy statistics based on these scores and provides an example using data from a clinical trial focused on the Herpes Zoster vaccine.",
        "question": "Which diseases have shown mitigation of breakthrough disease in vaccinated individuals?",
        "answer": "Herpes Zoster Influenza Rotavirus and Pertussis"
    },
    {
        "id": 206,
        "diseasename": "Measles",
        "context": "In recent years vaccines have been developed to prevent various diseases with the primary goal of reducing disease incidence. However vaccination also plays a role in lessening the severity of diseases in individuals who experience breakthrough infections. This effect has been observed in several vaccine-preventable diseases including Herpes Zoster Influenza Rotavirus and Pertussis. To quantify the impact of vaccination a burden-of-illness score was created which accounts for disease incidence severity and duration. This article discusses the derivation of vaccine efficacy statistics based on these scores and provides an example using data from a clinical trial focused on the Herpes Zoster vaccine.",
        "question": "What score was developed to assess the incidence and severity of disease?",
        "answer": "Burden-of-illness score"
    },
    {
        "id": 207,
        "diseasename": "Measles",
        "context": "Ramsay-Hunt syndrome is characterized by a vesicular eruption in the ear canal or oral cavity and is linked with ipsilateral peripheral facial paralysis caused by the reactivation of the herpes zoster virus in the geniculate ganglion. It is the second most common cause of non-traumatic peripheral facial paralysis. In a reported case a young woman experienced unilateral facial paralysis and received standard treatment with acyclovir analgesics corticosteroids and eye protection measures shortly after symptom onset. When her facial paralysis showed no improvement after three weeks she began a regimen that included manual acupuncture and electroacupuncture which led to significant improvement over the next 14 weeks.",
        "question": "What virus reactivates to cause Ramsay-Hunt syndrome?",
        "answer": "Herpes zoster virus"
    },
    {
        "id": 208,
        "diseasename": "Measles",
        "context": "Ramsay-Hunt syndrome is characterized by a vesicular eruption in the ear canal or oral cavity and is linked with ipsilateral peripheral facial paralysis caused by the reactivation of the herpes zoster virus in the geniculate ganglion. It is the second most common cause of non-traumatic peripheral facial paralysis. In a reported case a young woman experienced unilateral facial paralysis and received standard treatment with acyclovir analgesics corticosteroids and eye protection measures shortly after symptom onset. When her facial paralysis showed no improvement after three weeks she began a regimen that included manual acupuncture and electroacupuncture which led to significant improvement over the next 14 weeks.",
        "question": "How long did it take for the young woman to show significant improvement after starting acupuncture treatment?",
        "answer": "14 weeks"
    },
    {
        "id": 209,
        "diseasename": "Measles",
        "context": "The Varicella zoster virus (VZV) is responsible for causing varicella (chickenpox) and herpes zoster (shingles) both of which are vaccine-preventable diseases prevalent worldwide. However most existing epidemiological data on VZV comes from industrialized temperate countries making it inadequate for informing VZV immunization policies in Africa. This systematic review analyzed studies conducted in Africa between 1974 and 2015 focusing on VZV morbidity and mortality. The review included 20 articles from 13 African countries mostly featuring hospitalized patients with a significant finding of high seroprevalence among adults and low seropositivity in children indicating limited data for effective VZV control programs.",
        "question": "What was the VZV seroprevalence among adults found in the studies?",
        "answer": "High seroprevalence"
    },
    {
        "id": 210,
        "diseasename": "Measles",
        "context": "A 49-year-old kidney transplant recipient developed a skin rash and interstitial infiltrates three weeks after receiving a live attenuated varicella-zoster vaccine. The varicella-zoster Oka-vaccine strain was identified in the patient’s plasma through polymerase chain reaction and sequencing analysis. The patient was successfully treated with intravenous acyclovir. This case reinforces the recommendation against administering live attenuated varicella-zoster vaccines in solid-organ transplant recipients suggesting that recombinant subunit varicella-zoster vaccine may be a safer alternative although more research is needed to confirm its safety and efficacy.",
        "question": "What treatment was administered to the patient for the rash?",
        "answer": "Intravenous acyclovir"
    },
    {
        "id": 211,
        "diseasename": "Measles",
        "context": "A 49-year-old kidney transplant recipient developed a skin rash and interstitial infiltrates three weeks after receiving a live attenuated varicella-zoster vaccine. The varicella-zoster Oka-vaccine strain was identified in the patient’s plasma through polymerase chain reaction and sequencing analysis. The patient was successfully treated with intravenous acyclovir. This case reinforces the recommendation against administering live attenuated varicella-zoster vaccines in solid-organ transplant recipients suggesting that recombinant subunit varicella-zoster vaccine may be a safer alternative although more research is needed to confirm its safety and efficacy.",
        "question": "What type of vaccine was contraindicated for solid-organ transplant recipients?",
        "answer": "Live attenuated varicella-zoster vaccine"
    },
    {
        "id": 212,
        "diseasename": "Measles",
        "context": "In Australia the varicella vaccine was universally funded starting in late 2005 for infants at 18 months of age. A catch-up program for older children aged 10-13 years without prior infection or vaccination was available until 2015. This study analyzed the potential effects of ending the catch-up vaccination program on the incidence and morbidity of varicella and zoster. The findings indicated that discontinuing the adolescent catch-up program would lead to a projected 39% increase in varicella-related morbidity between 2035 and 2050. It also revealed that while two-dose infant vaccination strategies could reduce morbidity the benefits of a second dose diminish significantly if the first dose coverage improves.",
        "question": "When was the varicella vaccine universally funded in Australia?",
        "answer": "Late 2005"
    },
    {
        "id": 213,
        "diseasename": "Measles",
        "context": "In Australia the varicella vaccine was universally funded starting in late 2005 for infants at 18 months of age. A catch-up program for older children aged 10-13 years without prior infection or vaccination was available until 2015. This study analyzed the potential effects of ending the catch-up vaccination program on the incidence and morbidity of varicella and zoster. The findings indicated that discontinuing the adolescent catch-up program would lead to a projected 39% increase in varicella-related morbidity between 2035 and 2050. It also revealed that while two-dose infant vaccination strategies could reduce morbidity the benefits of a second dose diminish significantly if the first dose coverage improves.",
        "question": "What age group was targeted in the school-based catch-up program for varicella vaccination?",
        "answer": "10-13 years"
    },
    {
        "id": 214,
        "diseasename": "Measles",
        "context": "Herpes simplex is a common infection caused by the herpes simplex virus which is transmitted through skin or mucous membrane contact. Once infected the virus establishes latency in the sensory ganglia potentially reactivating to cause blisters around the lips or genitalia. Primary infections can present severe symptoms including fever and lymphadenopathy while recurrent infections are generally milder. Diagnosis becomes challenging for recurrent symptoms as serological tests are primarily useful during the initial infection. Effective oral antiviral drugs including a new treatment called Amenamevir are available for managing herpes simplex particularly in Japan.",
        "question": "What virus causes herpes simplex infection?",
        "answer": "Herpes simplex virus"
    },
    {
        "id": 215,
        "diseasename": "Measles",
        "context": "Herpes simplex is a common infection caused by the herpes simplex virus which is transmitted through skin or mucous membrane contact. Once infected the virus establishes latency in the sensory ganglia potentially reactivating to cause blisters around the lips or genitalia. Primary infections can present severe symptoms including fever and lymphadenopathy while recurrent infections are generally milder. Diagnosis becomes challenging for recurrent symptoms as serological tests are primarily useful during the initial infection. Effective oral antiviral drugs including a new treatment called Amenamevir are available for managing herpes simplex particularly in Japan.",
        "question": "How is herpes simplex transmitted?",
        "answer": "Skin or mucous membrane contact"
    },
    {
        "id": 216,
        "diseasename": "Measles",
        "context": "Glioma is identified as the most common cancer affecting the central nervous system with limited confirmed risk factors. Research indicates an inverse association between glioma and conditions such as chicken pox shingles and allergies along with seroreactivity to the varicella virus. A study involving 143 glioma patients and 131 healthy controls from the San Francisco Bay Area analyzed the seroreactivity to ten VZV-related proteins. Results showed that glioma cases had significantly lower seroreactivity for six of these proteins compared to controls. Additionally among individuals with a higher self-reported allergy history there was a notable inverse association between VZV protein seroreactivity and glioma occurrence.",
        "question": "Where was the study on glioma and VZV protein seroreactivity conducted?",
        "answer": "San Francisco Bay Area"
    },
    {
        "id": 217,
        "diseasename": "Measles",
        "context": "Oxidative stress which is an imbalance between reactive oxygen species and antioxidants is linked to several dermatologic diseases and decreased T-cell immune responses. In particular herpes zoster (HZ) caused by the reactivation of the varicella-zoster virus has a higher incidence and severity in older individuals due to reduced cell-mediated immunity. A study was conducted to evaluate oxidative stress biomarkers in 43 patients with HZ compared to 47 age-matched control subjects. Results showed that patients with HZ had significantly lower levels of total antioxidant capacity and total polyphenol content while total oxidant status and oxidative stress index levels were significantly higher. The findings indicate an imbalance of oxidative stress in HZ although further investigation is needed to determine the relationship between these changes and HZ pathogenesis.",
        "question": "What disease does the study focus on in patients with oxidative stress?",
        "answer": "Herpes zoster"
    },
    {
        "id": 218,
        "diseasename": "Measles",
        "context": "Oxidative stress which is an imbalance between reactive oxygen species and antioxidants is linked to several dermatologic diseases and decreased T-cell immune responses. In particular herpes zoster (HZ) caused by the reactivation of the varicella-zoster virus has a higher incidence and severity in older individuals due to reduced cell-mediated immunity. A study was conducted to evaluate oxidative stress biomarkers in 43 patients with HZ compared to 47 age-matched control subjects. Results showed that patients with HZ had significantly lower levels of total antioxidant capacity and total polyphenol content while total oxidant status and oxidative stress index levels were significantly higher. The findings indicate an imbalance of oxidative stress in HZ although further investigation is needed to determine the relationship between these changes and HZ pathogenesis.",
        "question": "Which oxidative stress biomarker was found to be significantly lower in patients with herpes zoster?",
        "answer": "Total antioxidant capacity"
    },
    {
        "id": 219,
        "diseasename": "Measles",
        "context": "Opportunistic viral infections can arise as complications from anti-tumor necrosis factor (anti-TNF) therapy in patients with inflammatory bowel disease particularly those with Crohn's disease. A noteworthy case highlights a 40-year-old male with severe ileocecal Crohn's disease who experienced a reactivation of herpes zoster after undergoing treatment with prednisone and adalimumab. This reactivation led to debilitating varicella zoster virus meningitis which persisted despite aggressive antiviral treatment. This case is significant as it marks the first reported instance of central nervous system varicella zoster infection linked to anti-TNF therapy within the Crohn's disease patient population.",
        "question": "What type of therapy is associated with the opportunistic infections in the study?",
        "answer": "Anti-TNF therapy"
    },
    {
        "id": 220,
        "diseasename": "Measles",
        "context": "The varicella-zoster virus (VZV) is a common cause of viral infections affecting the central nervous system particularly leading to VZV encephalitis which can result in severe neurological issues even with antiviral treatment. A study involving thirteen patients diagnosed with VZV encephalitis focused on evaluating cognitive impairment and cerebrospinal fluid (CSF) biomarkers. This assessment was conducted 1.5 to 7 years after the acute phase of the disease. Results indicated significant cognitive impairment in areas such as executive functions and attention while showing no substantial changes in CSF biomarker concentrations related to neuronal injury or dementia.",
        "question": "In which cognitive domains did patients show significant impairment?",
        "answer": "Executive functions and speed/attention"
    },
    {
        "id": 221,
        "diseasename": "Measles",
        "context": "Herpes zoster caused by the reactivation of the varicella-zoster virus can be prevented in individuals aged 50 years and older with the Zoster vaccine ZOSTAVAX. A study was conducted in India to evaluate the immunogenicity safety and tolerability of ZOSTAVAX among healthy Indian subjects. The study involved 250 participants of which 244 completed a 6-week follow-up after receiving a single dose of the vaccine. The immunogenicity was measured using a specific assay and the safety was assessed based on reported adverse events within 42 days of vaccination. Results indicated that ZOSTAVAX was well tolerated and led to significant increases in VZV-specific antibody levels post-vaccination.",
        "question": "What is the minimum age for patients indicated for the Zoster vaccine in the United States?",
        "answer": "50 years"
    },
    {
        "id": 222,
        "diseasename": "Measles",
        "context": "A 66-year-old man experienced disturbed consciousness and seizure-like movements which were initially accompanied by symptoms of herpes zoster. Tests revealed positive immunoglobulin M antibodies to varicella zoster virus (VZV) and herpes simplex virus (HSV) in the cerebrospinal fluid (CSF). However polymerase chain reaction results confirmed the presence of VZV-DNA in the CSF while showing negative results for HSV-DNA. As the patient's clinical condition improved the serum/CSF IgM ratio for both VZV and HSV increased suggesting recovery from a breakdown of the blood-brain barrier. This case illustrates a rare instance of VZV encephalitis highlighting the potential for false-positive HSV IgM results in CSF.",
        "question": "What DNA was confirmed present in the cerebrospinal fluid of the patient?",
        "answer": "VZV-DNA"
    },
    {
        "id": 223,
        "diseasename": "Measles",
        "context": "A 66-year-old man experienced disturbed consciousness and seizure-like movements which were initially accompanied by symptoms of herpes zoster. Tests revealed positive immunoglobulin M antibodies to varicella zoster virus (VZV) and herpes simplex virus (HSV) in the cerebrospinal fluid (CSF). However polymerase chain reaction results confirmed the presence of VZV-DNA in the CSF while showing negative results for HSV-DNA. As the patient's clinical condition improved the serum/CSF IgM ratio for both VZV and HSV increased suggesting recovery from a breakdown of the blood-brain barrier. This case illustrates a rare instance of VZV encephalitis highlighting the potential for false-positive HSV IgM results in CSF.",
        "question": "What initial symptoms did the patient experience alongside disturbed consciousness?",
        "answer": "Herpes zoster"
    },
    {
        "id": 224,
        "diseasename": "Measles",
        "context": "The reactivation of the varicella zoster virus (VZV) in adults can rarely lead to neurological symptoms without the presence of a rash. There have been only three documented cases of VZV cerebellitis that presented without a rash all confirmed through cerebrospinal fluid analysis. A case report describes an 85-year-old immunocompetent patient who exhibited a new-onset tremor and no rash alongside normal brain imaging and minimal cerebrospinal fluid findings. He was ultimately diagnosed with VZV cerebellitis based solely on virological examination. This suggests that new-onset tremor and gait ataxia can indicate cerebellitis due to VZV even in the absence of typical symptoms.",
        "question": "What virus can lead to cerebellitis in adults?",
        "answer": "Varicella zoster virus"
    },
    {
        "id": 225,
        "diseasename": "Measles",
        "context": "The reactivation of the varicella zoster virus (VZV) in adults can rarely lead to neurological symptoms without the presence of a rash. There have been only three documented cases of VZV cerebellitis that presented without a rash all confirmed through cerebrospinal fluid analysis. A case report describes an 85-year-old immunocompetent patient who exhibited a new-onset tremor and no rash alongside normal brain imaging and minimal cerebrospinal fluid findings. He was ultimately diagnosed with VZV cerebellitis based solely on virological examination. This suggests that new-onset tremor and gait ataxia can indicate cerebellitis due to VZV even in the absence of typical symptoms.",
        "question": "What symptoms should raise suspicion of cerebellitis caused by VZV?",
        "answer": "New-onset tremor and gait ataxia"
    },
    {
        "id": 226,
        "diseasename": "Measles",
        "context": "Postherpetic neuralgia (PHN) is a common complication following acute herpes zoster and early treatment is crucial to reduce its occurrence. A study was conducted with 100 patients suffering from acute zoster neuralgia who had not responded to conservative treatments. The patients were divided into two groups to evaluate the effectiveness and safety of high-voltage pulsed radiofrequency combined with oxygen-ozone injection versus high-voltage pulsed radiofrequency alone. Results indicated that pain intensity and sleep quality improved in both groups with the combination treatment showing significantly better outcomes in reducing pain and the incidence of PHN after three months.",
        "question": "What was significantly lower in the HPO group compared to the HP group after treatment?",
        "answer": "Incidence of PHN"
    },
    {
        "id": 227,
        "diseasename": "Measles",
        "context": "The adjuvanted recombinant zoster vaccine (RZV) has shown high efficacy against herpes zoster particularly in older adults and immunocompromised individuals who are at greater risk for the disease. A comprehensive analysis of safety data from six clinical trials involving immunocompromised adults aged 18 and older was conducted. Participants received either the RZV or a placebo with solicited adverse events monitored for seven days and unsolicited ones for 30 days following vaccination. Overall solicited adverse events were more prevalent after RZV compared to placebo but were mostly mild to moderate and resolved quickly. The safety profile of the vaccine was deemed clinically acceptable supporting its use in immunocompromised populations.",
        "question": "What was the severity of the solicited adverse events reported after RZV?",
        "answer": "Mild to moderate"
    },
    {
        "id": 228,
        "diseasename": "Measles",
        "context": "The Varicella zoster virus (VZV) causes both varicella (chickenpox) and herpes zoster (shingles) and is linked to significant morbidity worldwide. Most of the available epidemiological data on VZV comes from high-income countries leaving a gap in understanding its impact in Africa. A study conducted in the Democratic Republic of Congo (DRC) assessed the seroprevalence of VZV antibodies among children aged 6-59 months using samples collected during the 2013-2014 Demographic and Health Survey. The results indicated that only 8% of the 7195 children tested were positive for VZV antibodies and the likelihood of seropositivity was influenced by factors such as age socioeconomic status mother's education rural residence and geographical province.",
        "question": "Where was the seroprevalence of VZV antibodies among children assessed?",
        "answer": "Democratic Republic of Congo"
    },
    {
        "id": 229,
        "diseasename": "Measles",
        "context": "Herpes zoster infection arises from the reactivation of the varicella zoster virus and typically presents with a vesicular rash in a single dermatome. Disseminated herpes zoster characterized by having more than twenty vesicles beyond the primary dermatome is rare and usually occurs in individuals with weakened immune systems. Although central nervous system complications are uncommon they can occur particularly in disseminated cases. An elderly woman was reported with disseminated herpes zoster and altered mental status later diagnosed with varicella zoster virus encephalitis highlighting the connection between disseminated zoster and CNS complications.",
        "question": "What virus causes herpes zoster infection?",
        "answer": "Varicella zoster virus"
    },
    {
        "id": 230,
        "diseasename": "Measles",
        "context": "This study examined the relationship between family histories of herpes zoster (HZ) and the risk of developing incident HZ among a Japanese population aged 50 and older. The research involved 12522 residents of Shozu County who were surveyed from December 2008 to November 2009 with follow-up data collected until November 2012. The results indicated that individuals with a history of HZ in their siblings had a higher risk of developing the condition themselves while parental histories did not show the same association. Specifically the multivariable hazard ratios suggested that having a brother or sister with a history of HZ raised the risk by 1.67 while a combination of mother and sibling histories showed an even greater risk.",
        "question": "What was the multivariable hazard ratio for incident herpes zoster with a history of brother or sister?",
        "answer": "1.67"
    },
    {
        "id": 231,
        "diseasename": "Measles",
        "context": "Varicella-zoster virus (VZV) infection poses a significant public health concern for children in China. A study was conducted to assess the seroprevalence of VZV in Chinese children aged four to six years involving a sample of 3014 kindergarten students. The results indicated that 43.9% of boys and 46.3% of girls had received the varicella vaccine. Among vaccinated children the seroprevalence of anti-VZV IgG was found to be 54.4% which was notably higher than in unvaccinated children. The detection of VZV IgG antibodies increased with age among vaccinated children while detection rates remained unchanged for unvaccinated children.",
        "question": "What was the seroprevalence of anti-VZV IgG among vaccinated children?",
        "answer": "54.4%"
    },
    {
        "id": 232,
        "diseasename": "Measles",
        "context": "Herpes zoster infection also known as Shingles occurs due to the reactivation of the Varicella-Zoster virus which can remain dormant in the dorsal root ganglia. The condition is marked by symptoms such as unilateral deep aching and burning pain followed by a maculopapular rash vesicular eruptions ulcers and scabs that follow the affected nerve distribution. In particular the ophthalmic branch of the trigeminal nerve is more frequently affected than the maxillary and mandibular branches with maxillary involvement being quite rare. A case report details a 65-year-old male patient who experienced herpes zoster affecting the maxillary division of the trigeminal nerve emphasizing the critical nature of early diagnosis and antiviral treatment in dental practice.",
        "question": "What virus causes herpes zoster infection?",
        "answer": "Varicella-Zoster virus"
    },
    {
        "id": 233,
        "diseasename": "Measles",
        "context": "A study was conducted in Beijing China to examine the association between family history of herpes zoster (HZ) and various HZ-related outcomes including recurrent HZ postherpetic neuralgia (PHN) and different pain severities. The research involved 227 HZ case-patients and 678 matched controls all interviewed face-to-face to gather data on family history of HZ among first-degree relatives. Results indicated that case-patients were significantly more likely to report a family history of HZ with an odds ratio of 2.4 suggesting a strong correlation. The findings showed that the association of family history decreased from cases with PHN to those without and from recurrent to primary HZ.",
        "question": "Where was the population-based matched case control study conducted?",
        "answer": "Beijing China"
    },
    {
        "id": 234,
        "diseasename": "Measles",
        "context": "A study was conducted in Beijing China to examine the association between family history of herpes zoster (HZ) and various HZ-related outcomes including recurrent HZ postherpetic neuralgia (PHN) and different pain severities. The research involved 227 HZ case-patients and 678 matched controls all interviewed face-to-face to gather data on family history of HZ among first-degree relatives. Results indicated that case-patients were significantly more likely to report a family history of HZ with an odds ratio of 2.4 suggesting a strong correlation. The findings showed that the association of family history decreased from cases with PHN to those without and from recurrent to primary HZ.",
        "question": "What was the odds ratio indicating the likelihood of HZ case-patients reporting a family history of HZ?",
        "answer": "2.4"
    },
    {
        "id": 235,
        "diseasename": "Measles",
        "context": "Herpes zoster is an acute viral illness that leads to a vesicular rash on one side of the body and can result in severe complications like post-herpetic neuralgia and stroke. The incidence of this condition is estimated to be between 2.0 and 4.6 cases per 1000 person-years in Europe with a notable increase in occurrence after the age of 50. Current treatment options are only partially effective and managing complications can be complex. To address these issues a live attenuated virus vaccine has been developed which reduces the incidence of herpes zoster and its complications. This vaccine is considered safe well-tolerated and provides long-term protection leading several countries to implement immunization programs with varying recommendations.",
        "question": "What is the estimated incidence of herpes zoster in Europe?",
        "answer": "2.0 to 4.6 cases per 1000 person-years"
    },
    {
        "id": 236,
        "diseasename": "Measles",
        "context": "Herpes zoster is an acute viral illness that leads to a vesicular rash on one side of the body and can result in severe complications like post-herpetic neuralgia and stroke. The incidence of this condition is estimated to be between 2.0 and 4.6 cases per 1000 person-years in Europe with a notable increase in occurrence after the age of 50. Current treatment options are only partially effective and managing complications can be complex. To address these issues a live attenuated virus vaccine has been developed which reduces the incidence of herpes zoster and its complications. This vaccine is considered safe well-tolerated and provides long-term protection leading several countries to implement immunization programs with varying recommendations.",
        "question": "When does the incidence of herpes zoster notably increase?",
        "answer": "After 50 years of age"
    },
    {
        "id": 237,
        "diseasename": "Measles",
        "context": "Herpes zoster is an acute viral illness that leads to a vesicular rash on one side of the body and can result in severe complications like post-herpetic neuralgia and stroke. The incidence of this condition is estimated to be between 2.0 and 4.6 cases per 1000 person-years in Europe with a notable increase in occurrence after the age of 50. Current treatment options are only partially effective and managing complications can be complex. To address these issues a live attenuated virus vaccine has been developed which reduces the incidence of herpes zoster and its complications. This vaccine is considered safe well-tolerated and provides long-term protection leading several countries to implement immunization programs with varying recommendations.",
        "question": "What type of vaccine has been developed to reduce the incidence of herpes zoster?",
        "answer": "Live attenuated virus vaccine"
    },
    {
        "id": 238,
        "diseasename": "Measles",
        "context": "A cross-sectional study was conducted in Slovenia to assess the seroprevalence of varicella-zoster virus (VZV) and its force of infection among different age groups. The study involved testing 3689 serum samples for VZV IgG antibodies revealing an overall seropositivity rate of 85.6%. Notably the prevalence was particularly high among preschool children with over 90% of 8-year-olds testing positive. However 2.8% of serum samples from women of childbearing age were found to be seronegative. The findings indicated that the highest transmission rates of the virus occurred in young children during their initial years of school.",
        "question": "What was the overall seropositivity rate for VZV in the study?",
        "answer": "85.6%"
    },
    {
        "id": 239,
        "diseasename": "Measles",
        "context": "A cross-sectional study was conducted in Slovenia to assess the seroprevalence of varicella-zoster virus (VZV) and its force of infection among different age groups. The study involved testing 3689 serum samples for VZV IgG antibodies revealing an overall seropositivity rate of 85.6%. Notably the prevalence was particularly high among preschool children with over 90% of 8-year-olds testing positive. However 2.8% of serum samples from women of childbearing age were found to be seronegative. The findings indicated that the highest transmission rates of the virus occurred in young children during their initial years of school.",
        "question": "Which age group showed a particularly high prevalence of VZV?",
        "answer": "Preschool children"
    },
    {
        "id": 240,
        "diseasename": "Measles",
        "context": "A cross-sectional study was conducted in Slovenia to assess the seroprevalence of varicella-zoster virus (VZV) and its force of infection among different age groups. The study involved testing 3689 serum samples for VZV IgG antibodies revealing an overall seropositivity rate of 85.6%. Notably the prevalence was particularly high among preschool children with over 90% of 8-year-olds testing positive. However 2.8% of serum samples from women of childbearing age were found to be seronegative. The findings indicated that the highest transmission rates of the virus occurred in young children during their initial years of school.",
        "question": "Among which demographic was 2.8% of seronegative serum samples found?",
        "answer": "Women of childbearing age"
    },
    {
        "id": 241,
        "diseasename": "Measles",
        "context": "The varicella-zoster virus (VZV) can remain dormant in sensory neurons and may reactivate to cause herpes zoster commonly known as shingles. In older adults T-cell-mediated immunity (CMI) against VZV significantly declines increasing the risk of reactivation. The licensed zoster vaccine can help restore this immunity but the effectiveness of the vaccine depends on the age of the recipient and diminishes over time. Understanding how aging affects VZV-CMI and the impact of vaccination can provide insights into better preventing herpes zoster.",
        "question": "What condition can reactivate due to latent varicella-zoster virus in older adults?",
        "answer": "Herpes zoster"
    },
    {
        "id": 242,
        "diseasename": "Measles",
        "context": "The varicella-zoster virus (VZV) can remain dormant in sensory neurons and may reactivate to cause herpes zoster commonly known as shingles. In older adults T-cell-mediated immunity (CMI) against VZV significantly declines increasing the risk of reactivation. The licensed zoster vaccine can help restore this immunity but the effectiveness of the vaccine depends on the age of the recipient and diminishes over time. Understanding how aging affects VZV-CMI and the impact of vaccination can provide insights into better preventing herpes zoster.",
        "question": "What type of immunity declines significantly in older persons regarding varicella-zoster virus?",
        "answer": "T-cell-mediated immunity"
    },
    {
        "id": 243,
        "diseasename": "Measles",
        "context": "The epidemiology and burden of Herpes Zoster (HZ) in the Latin America and Caribbean (LAC) region have not been well characterized prompting a systematic review and meta-analysis. The review included 26 studies primarily from Brazil and assessed various epidemiological endpoints such as cumulative incidence and hospitalization rates. It was found that the cumulative incidence of HZ in high-risk populations was between 318 and 3423 cases per 100000 persons per year with a significant increase in incidence among individuals over 50 years old. Additionally hospitalization rates varied widely and mortality rates were generally higher in females. Acyclovir was the most frequently used treatment for HZ.",
        "question": "What age group showed a significant increase in Herpes Zoster incidence?",
        "answer": "Over 50 years old"
    },
    {
        "id": 244,
        "diseasename": "Measles",
        "context": "This study investigates the role of the Golgi apparatus and trans-Golgi network in the life cycle of the alphaherpesvirus Varicella-zoster virus (VZV). Previous research indicated that VZV induces heightened levels of autophagy in human skin a critical site for VZV assembly. The current findings reveal that treatment with bafilomycin A1 impairs the assembly of VZV capsids during a specific phase of the viral life cycle affecting secondary envelopment. Electron microscopy showed that bafilomycin treatment led to abnormal capsids and prevented the typical formation of virus assembly compartments in the Golgi apparatus disrupting the pH necessary for proper viral assembly.",
        "question": "What cellular structure is emphasized as important for the VZV life cycle?",
        "answer": "Golgi apparatus"
    },
    {
        "id": 245,
        "diseasename": "Measles",
        "context": "This study investigates the role of the Golgi apparatus and trans-Golgi network in the life cycle of the alphaherpesvirus Varicella-zoster virus (VZV). Previous research indicated that VZV induces heightened levels of autophagy in human skin a critical site for VZV assembly. The current findings reveal that treatment with bafilomycin A1 impairs the assembly of VZV capsids during a specific phase of the viral life cycle affecting secondary envelopment. Electron microscopy showed that bafilomycin treatment led to abnormal capsids and prevented the typical formation of virus assembly compartments in the Golgi apparatus disrupting the pH necessary for proper viral assembly.",
        "question": "Which inhibitor was used to study the assembly of VZV capsids?",
        "answer": "Bafilomycin A1"
    },
    {
        "id": 246,
        "diseasename": "Measles",
        "context": "Herpes zoster is caused by the reactivation of the varicella zoster virus and primarily affects adults though it can also occur in children. A specific case is presented involving a previously healthy child who had a history of varicella in infancy and developed a severe case of herpes zoster at age 8 which was complicated by cutaneous dissemination. This complication is more common in immunocompromised patients affecting between 2% and 10% of them. The child's immunity study showed unremarkable results and the paper discusses the causes management and follow-up of such cases.",
        "question": "What virus causes herpes zoster?",
        "answer": "Varicella zoster virus"
    },
    {
        "id": 247,
        "diseasename": "Measles",
        "context": "On December 3 2015 Public Health-Muskegon County in Michigan was alerted about an 8-year-old student suspected of having varicella after developing a rash. This student was part of a household with five siblings none of whom had received vaccinations. Investigations revealed that the student's two older and two younger siblings had also been excluded from school due to rashes thought to be varicella. Additionally a parent in the household had been diagnosed with herpes zoster about seven weeks prior. The index patient attended school and rode a bus and public health officials later identified three more cases linked to that bus.",
        "question": "What diagnosis did a parent in household A receive nearly 7 weeks before the incident?",
        "answer": "Herpes zoster"
    },
    {
        "id": 248,
        "diseasename": "Measles",
        "context": "On December 3 2015 Public Health-Muskegon County in Michigan was alerted about an 8-year-old student suspected of having varicella after developing a rash. This student was part of a household with five siblings none of whom had received vaccinations. Investigations revealed that the student's two older and two younger siblings had also been excluded from school due to rashes thought to be varicella. Additionally a parent in the household had been diagnosed with herpes zoster about seven weeks prior. The index patient attended school and rode a bus and public health officials later identified three more cases linked to that bus.",
        "question": "When was Public Health-Muskegon County notified about the student with the rash?",
        "answer": "December 3 2015"
    },
    {
        "id": 249,
        "diseasename": "Measles",
        "context": "In 2006 the Advisory Committee on Immunization Practices updated its recommendations for children's vaccinations advising that they receive two doses of the varicella vaccine instead of the previously recommended one dose. This change aimed to assess its impact on varicella (chickenpox) epidemiology in Connecticut by comparing reported incidence rates from 2005 and 2008. The findings showed a significant decrease in varicella incidence dropping from 48.7 cases per 100000 persons in 2005 to 24.5 in 2008 particularly among children aged 1-14 years. The data indicates that the two-dose vaccination strategy has effectively reduced varicella cases although continued monitoring is necessary to evaluate the long-term effects of this recommendation.",
        "question": "Which age group showed a significant decrease in varicella incidence after the vaccination recommendation was implemented?",
        "answer": "Children aged 1-14 years"
    },
    {
        "id": 250,
        "diseasename": "Measles",
        "context": "Encephalitis associated with the varicella-zoster virus is uncommon in children who have received the varicella vaccine and it typically presents with a rash. However there is a case reported of a child who experienced fatal encephalitis caused by wild-type varicella-zoster virus without showing any rash despite having received one dose of the vaccine. This suggests that varicella-zoster virus encephalitis should be considered as a potential diagnosis when children exhibit acute neurologic symptoms even if they have been vaccinated.",
        "question": "How many doses of the varicella vaccine did the child receive?",
        "answer": "One dose"
    },
    {
        "id": 251,
        "diseasename": "Measles",
        "context": "Encephalitis associated with the varicella-zoster virus is uncommon in children who have received the varicella vaccine and it typically presents with a rash. However there is a case reported of a child who experienced fatal encephalitis caused by wild-type varicella-zoster virus without showing any rash despite having received one dose of the vaccine. This suggests that varicella-zoster virus encephalitis should be considered as a potential diagnosis when children exhibit acute neurologic symptoms even if they have been vaccinated.",
        "question": "What symptoms should prompt consideration of varicella-zoster virus encephalitis in children?",
        "answer": "Acute neurologic symptoms"
    },
    {
        "id": 252,
        "diseasename": "Measles",
        "context": "Febrile seizures (FS) are prevalent convulsive events in children believed to arise from both genetic and environmental factors. In a study involving 433 children those admitted for FS exhibited respiratory alkalosis while those admitted for gastroenteritis (GE) showed metabolic acidosis. The study found no occurrences of FS in children with GE linking the lack of seizures to their lower pH levels. The findings suggest that children prone to FS do not experience seizures during GE-induced fever due to the acidosis highlighting a significant relationship between FS and respiratory alkalosis.",
        "question": "What type of acid-base status was found in children with febrile seizures?",
        "answer": "Respiratory alkalosis"
    },
    {
        "id": 253,
        "diseasename": "Measles",
        "context": "Herpes simplex virus varicella zoster virus human cytomegalovirus and rubella virus are identified as the most common causes of virus-induced anterior uveitis. These viral infections can manifest with both typical and overlapping clinical characteristics leading to ocular infiltration of T and B/plasma cells alongside the expression of cytokines and chemokines indicative of a proinflammatory immune response. The herpes viruses are characterized by acute lytic infections and inflammation while rubella virus is noted for causing a chronic low-grade infection associated with slowly progressing immunopathological responses. The severity and type of immune response as well as the outcome of these intraocular viral infections largely depend on the characteristics of the virus and the host's immune status.",
        "question": "What are the most common causes of virus-induced anterior uveitis?",
        "answer": "Herpes simplex virus varicella zoster virus human cytomegalovirus rubella virus"
    },
    {
        "id": 254,
        "diseasename": "Measles",
        "context": "Herpes simplex virus varicella zoster virus human cytomegalovirus and rubella virus are identified as the most common causes of virus-induced anterior uveitis. These viral infections can manifest with both typical and overlapping clinical characteristics leading to ocular infiltration of T and B/plasma cells alongside the expression of cytokines and chemokines indicative of a proinflammatory immune response. The herpes viruses are characterized by acute lytic infections and inflammation while rubella virus is noted for causing a chronic low-grade infection associated with slowly progressing immunopathological responses. The severity and type of immune response as well as the outcome of these intraocular viral infections largely depend on the characteristics of the virus and the host's immune status.",
        "question": "What type of infection is associated with the rubella virus?",
        "answer": "Chronic low-grade infection"
    },
    {
        "id": 255,
        "diseasename": "Measles",
        "context": "A large-scale prospective cohort study was conducted in Shozu County Japan to investigate the relationship between varicella-zoster virus (VZV)-specific cell-mediated immunity (CMI) and the severity of herpes zoster (HZ) skin lesions and associated pain. The study enrolled 12522 individuals over the age of 50 with 258 developing HZ during a median follow-up period of 2 years. It was found that a significant inverse relationship existed between VZV-specific CMI assessed through the VZV skin test and the severity of HZ. In contrast humoral immunity measured by VZV-specific antibody titers did not correlate with the severity of skin lesions or pain.",
        "question": "Where was the cohort study on VZV immunity conducted?",
        "answer": "Shozu County Japan"
    },
    {
        "id": 256,
        "diseasename": "Measles",
        "context": "Traditionally varicella zoster is thought to have a prodrome lasting 1-3 days. However a recent case series from a primary care physician's practice at a tertiary-care teaching hospital has documented instances of herpes zoster prodromes lasting significantly longer between 6 to 18 days. This new finding highlights the need to consider herpes zoster in the diagnosis of unilateral pain syndromes especially when no vesicular lesions are present for more than three days. The research aims to enhance the understanding of herpes zoster which could improve diagnosis and treatment efficiency.",
        "question": "What is the documented range of herpes zoster prodrome duration in the case series?",
        "answer": "6 to 18 days"
    },
    {
        "id": 257,
        "diseasename": "Measles",
        "context": "A 5-year-old girl diagnosed with precursor B-cell acute lymphoblastic leukemia developed facial palsy and skin erythema during her maintenance therapy. Suspecting a zoster infection her treatment was initiated with acyclovir and within a day vesicles appeared leading to a diagnosis of Ramsay Hunt syndrome. She began treatment with prednisolone five days after the onset of her symptoms and her facial palsy showed recovery within six months. This case highlights Ramsay Hunt syndrome as a rare complication of acute lymphoblastic leukemia and suggests that preemptive acyclovir treatment may improve recovery outcomes.",
        "question": "What diagnosis was made after the appearance of vesicles?",
        "answer": "Ramsay Hunt syndrome"
    },
    {
        "id": 258,
        "diseasename": "Measles",
        "context": "Localized involutional lipoatrophy can occur as a result of subcutaneous injections of pharmaceuticals such as insulin and is characterized by the loss of subcutaneous adipose tissue. In a case study a 57-year-old Caucasian woman with type-1 diabetes experienced a recurrence of this condition at the abdominal wall after previously being cured by oral prednisone. The recurrence was treated with a low-dose systemic corticosteroid which successfully resolved the issue. The episodes were linked to a temporary disturbance of the immune balance suggesting that this may be a contributing factor in susceptible individuals.",
        "question": "What factor may trigger insulin-induced localized involutional lipoatrophy in susceptible individuals?",
        "answer": "Temporary disturbance of the immune balance"
    },
    {
        "id": 259,
        "diseasename": "Measles",
        "context": "A 22-year-old man experienced severe abdominal pain and developed a generalized vesicular rash shortly before his hospital admission. Upon examination he showed significant tenderness in the lower abdomen leading doctors to suspect a perforated appendix. A CT scan revealed intra-abdominal hemorrhage likely due to a ruptured spleen. Following observation the patient underwent an emergency splenectomy and testing confirmed the presence of varicella zoster virus in the vesicular fluid.",
        "question": "What virus was confirmed in the vesicular fluid?",
        "answer": "Varicella zoster virus"
    },
    {
        "id": 260,
        "diseasename": "Measles",
        "context": "A 22-year-old man experienced severe abdominal pain and developed a generalized vesicular rash shortly before his hospital admission. Upon examination he showed significant tenderness in the lower abdomen leading doctors to suspect a perforated appendix. A CT scan revealed intra-abdominal hemorrhage likely due to a ruptured spleen. Following observation the patient underwent an emergency splenectomy and testing confirmed the presence of varicella zoster virus in the vesicular fluid.",
        "question": "What surgical procedure did the patient undergo after observation?",
        "answer": "Emergency splenectomy"
    },
    {
        "id": 261,
        "diseasename": "Measles",
        "context": "A 22-year-old man experienced severe abdominal pain and developed a generalized vesicular rash shortly before his hospital admission. Upon examination he showed significant tenderness in the lower abdomen leading doctors to suspect a perforated appendix. A CT scan revealed intra-abdominal hemorrhage likely due to a ruptured spleen. Following observation the patient underwent an emergency splenectomy and testing confirmed the presence of varicella zoster virus in the vesicular fluid.",
        "question": "What condition was revealed by the CT scan?",
        "answer": "Intra-abdominal hemorrhage"
    },
    {
        "id": 262,
        "diseasename": "Measles",
        "context": "The live attenuated Oka varicella vaccine derived from the wild-type virus pOka is used for routine childhood immunization in several countries including the United States. This vaccine has led to significant declines in varicella incidence. The vaccine strain vOka can cause varicella establish latency and potentially reactivate to cause herpes zoster. Several specific loci in the varicella-zoster virus open reading frame 62 are utilized to distinguish vOka from the wild-type virus. Recent evaluations revealed that some markers previously thought to be fixed in vOka may actually occur as the wild-type allele in a small percentage of strains.",
        "question": "What condition can the vaccine strain vOka potentially reactivate to cause?",
        "answer": "Herpes zoster"
    },
    {
        "id": 263,
        "diseasename": "Measles",
        "context": "A herpes zoster vaccine has been approved by the FDA for individuals aged 50 years and older but the Advisory Committee on Immunization Practices recommends vaccination for those aged 60 and older. A decision-analytic economic model was created to evaluate the impact of different vaccination strategies on healthcare costs and outcomes. The model estimated that expanding vaccination to include individuals aged 50 to 59 years would decrease the number of cases of herpes zoster and associated complications though it would also increase healthcare costs. Higher vaccination coverage resulted in fewer individuals developing herpes zoster and related complications over time.",
        "question": "Which age group was included in the expanded vaccination strategy?",
        "answer": "Individuals aged 50 to 59 years"
    },
    {
        "id": 264,
        "diseasename": "Measles",
        "context": "Wolf's isotopic phenomenon describes a situation where a new skin condition arises on a previously healed area from another dermatological disease. In this case a 44-year-old female with breast carcinoma developed brownish erythematous lesions on the scar from a past herpes zoster infection on her right hemithorax. Examination through histopathology and immunohistochemistry confirmed that these lesions were skin metastases from her breast cancer. The report highlights the importance of monitoring herpes zoster scars due to the risk of an isotopic response which can lead to serious conditions like neoplasms.",
        "question": "On which part of the body did the lesions appear?",
        "answer": "Right hemithorax"
    },
    {
        "id": 265,
        "diseasename": "Measles",
        "context": "Wolf's isotopic phenomenon describes a situation where a new skin condition arises on a previously healed area from another dermatological disease. In this case a 44-year-old female with breast carcinoma developed brownish erythematous lesions on the scar from a past herpes zoster infection on her right hemithorax. Examination through histopathology and immunohistochemistry confirmed that these lesions were skin metastases from her breast cancer. The report highlights the importance of monitoring herpes zoster scars due to the risk of an isotopic response which can lead to serious conditions like neoplasms.",
        "question": "What phenomenon describes new dermatosis appearing on healed skin?",
        "answer": "Wolf's isotopic phenomenon"
    },
    {
        "id": 266,
        "diseasename": "Measles",
        "context": "Herpes zoster (HZ) poses significant health risks due to its high prevalence and potential complications. Among the short-term complications of HZ are stroke and acute myocardial infarction attributed to issues in the cerebral and coronary arteries. A retrospective cohort study was conducted to explore the long-term risk factors associated with HZ particularly concerning Major Adverse Cardiac and Cerebrovascular Events (MACCE). The study analyzed data from 41930 patients diagnosed with HZ between 2001 and 2018 revealing that the risk of MACCE was 19% higher among HZ patients within the first year of follow-up. Additionally antiviral treatment did not improve long-term survival outcomes for these patients.",
        "question": "What treatment did not positively affect long-term survival among HZ patients?",
        "answer": "Antiviral treatment"
    },
    {
        "id": 267,
        "diseasename": "Measles",
        "context": "Anti-NMDA receptor encephalitis is typically seen in young women and is characterized by a range of psychiatric neurologic and autonomic symptoms. This condition is often linked with the presence of mature ovarian teratomas. In addition to its usual presentation anti-NMDA receptor encephalitis has also been observed following Herpes simplex virus encephalitis. The case described highlights a classic presentation of anti-NMDA receptor encephalitis where Varicella zoster virus was found in the cerebrospinal fluid.",
        "question": "In which demographic is anti-NMDA receptor encephalitis typically observed?",
        "answer": "Young women"
    },
    {
        "id": 268,
        "diseasename": "Measles",
        "context": "Anti-NMDA receptor encephalitis is typically seen in young women and is characterized by a range of psychiatric neurologic and autonomic symptoms. This condition is often linked with the presence of mature ovarian teratomas. In addition to its usual presentation anti-NMDA receptor encephalitis has also been observed following Herpes simplex virus encephalitis. The case described highlights a classic presentation of anti-NMDA receptor encephalitis where Varicella zoster virus was found in the cerebrospinal fluid.",
        "question": "What condition is often associated with anti-NMDA receptor encephalitis?",
        "answer": "Mature ovarian teratomas"
    },
    {
        "id": 269,
        "diseasename": "Measles",
        "context": "Anti-NMDA receptor encephalitis is typically seen in young women and is characterized by a range of psychiatric neurologic and autonomic symptoms. This condition is often linked with the presence of mature ovarian teratomas. In addition to its usual presentation anti-NMDA receptor encephalitis has also been observed following Herpes simplex virus encephalitis. The case described highlights a classic presentation of anti-NMDA receptor encephalitis where Varicella zoster virus was found in the cerebrospinal fluid.",
        "question": "What virus was found in the cerebrospinal fluid of the described case?",
        "answer": "Varicella zoster virus"
    },
    {
        "id": 270,
        "diseasename": "Covid-19",
        "context": "The omicron variant of SARS-CoV-2 became the dominant strain in South Korea at the end of January 2022. This study focuses on estimating the serial interval distribution and reproduction number of the omicron variant during the period from November 25 2021 to December 31 2021. By analyzing 427 local omicron cases and reconstructing 73 transmission pairs the researchers found that the mean serial interval was 3.78 days with shorter intervals noted in child infectors compared to adult infectors. Additionally the mean reproduction number was estimated to be 1.72 indicating a significant level of transmissibility. Public health measures especially targeting children are recommended to mitigate the spread of this variant.",
        "question": "What was the mean serial interval estimated for the omicron variant?",
        "answer": "3.78 days"
    },
    {
        "id": 271,
        "diseasename": "Covid-19",
        "context": "The omicron variant of SARS-CoV-2 became the dominant strain in South Korea at the end of January 2022. This study focuses on estimating the serial interval distribution and reproduction number of the omicron variant during the period from November 25 2021 to December 31 2021. By analyzing 427 local omicron cases and reconstructing 73 transmission pairs the researchers found that the mean serial interval was 3.78 days with shorter intervals noted in child infectors compared to adult infectors. Additionally the mean reproduction number was estimated to be 1.72 indicating a significant level of transmissibility. Public health measures especially targeting children are recommended to mitigate the spread of this variant.",
        "question": "What was the estimated mean reproduction number for the omicron variant during the first local outbreak?",
        "answer": "1.72"
    },
    {
        "id": 272,
        "diseasename": "Covid-19",
        "context": "The omicron variant of SARS-CoV-2 became the dominant strain in South Korea at the end of January 2022. This study focuses on estimating the serial interval distribution and reproduction number of the omicron variant during the period from November 25 2021 to December 31 2021. By analyzing 427 local omicron cases and reconstructing 73 transmission pairs the researchers found that the mean serial interval was 3.78 days with shorter intervals noted in child infectors compared to adult infectors. Additionally the mean reproduction number was estimated to be 1.72 indicating a significant level of transmissibility. Public health measures especially targeting children are recommended to mitigate the spread of this variant.",
        "question": "When did the study on the omicron variant's transmissibility begin?",
        "answer": "November 25 2021"
    },
    {
        "id": 273,
        "diseasename": "Covid-19",
        "context": "SARS-CoV-2 significantly impacts global health with the management of the pandemic depending on the persistence of adaptive immunity following infection. Recent literature indicates that the humoral immune response particularly the immunoglobulin G class of antibodies is detectable for six to eight months after natural infection in non-pregnant adults. While neutralizing antibodies are present at all tested time points and can last up to eight months the findings regarding immunoglobulin M and A responses are less consistent. These neutralizing antibodies are associated with protection against re-infection indicating potential long-term immunity. However emerging virus variants could challenge this immunity necessitating further research on long-term humoral responses.",
        "question": "How long do immunoglobulin G antibodies last after SARS-CoV-2 infection?",
        "answer": "Six to eight months"
    },
    {
        "id": 274,
        "diseasename": "Covid-19",
        "context": "SARS-CoV-2 significantly impacts global health with the management of the pandemic depending on the persistence of adaptive immunity following infection. Recent literature indicates that the humoral immune response particularly the immunoglobulin G class of antibodies is detectable for six to eight months after natural infection in non-pregnant adults. While neutralizing antibodies are present at all tested time points and can last up to eight months the findings regarding immunoglobulin M and A responses are less consistent. These neutralizing antibodies are associated with protection against re-infection indicating potential long-term immunity. However emerging virus variants could challenge this immunity necessitating further research on long-term humoral responses.",
        "question": "In which group were the antibody persistence studies primarily conducted?",
        "answer": "Non-pregnant adults"
    },
    {
        "id": 275,
        "diseasename": "Covid-19",
        "context": "SARS-CoV-2 significantly impacts global health with the management of the pandemic depending on the persistence of adaptive immunity following infection. Recent literature indicates that the humoral immune response particularly the immunoglobulin G class of antibodies is detectable for six to eight months after natural infection in non-pregnant adults. While neutralizing antibodies are present at all tested time points and can last up to eight months the findings regarding immunoglobulin M and A responses are less consistent. These neutralizing antibodies are associated with protection against re-infection indicating potential long-term immunity. However emerging virus variants could challenge this immunity necessitating further research on long-term humoral responses.",
        "question": "What type of antibodies are linked to protection from re-infection with SARS-CoV-2?",
        "answer": "Neutralizing antibodies"
    },
    {
        "id": 276,
        "diseasename": "Covid-19",
        "context": "The COVID-19 pandemic is caused by the severe acute respiratory syndrome coronavirus 2 (SARS-CoV-2) which is continuously mutating. The mutations are primarily found in the spike protein that interacts with the ACE2 receptor and is processed by the serine protease TMPRSS2. Some of these mutated strains have become dominant in various regions due to their increased transmissibility and effectiveness in entering cells. However the ability of monoclonal antibodies convalescent sera and vaccines to neutralize these variants has significantly diminished raising concerns about the effectiveness of current therapies and vaccines against these new strains. This paper summarizes the current status of SARS-CoV-2 focusing on recent genetic variants in relation to their transmission and impact on vaccine efficacy.",
        "question": "What virus causes the COVID-19 pandemic?",
        "answer": "SARS-CoV-2"
    },
    {
        "id": 277,
        "diseasename": "Covid-19",
        "context": "The COVID-19 pandemic is caused by the severe acute respiratory syndrome coronavirus 2 (SARS-CoV-2) which is continuously mutating. The mutations are primarily found in the spike protein that interacts with the ACE2 receptor and is processed by the serine protease TMPRSS2. Some of these mutated strains have become dominant in various regions due to their increased transmissibility and effectiveness in entering cells. However the ability of monoclonal antibodies convalescent sera and vaccines to neutralize these variants has significantly diminished raising concerns about the effectiveness of current therapies and vaccines against these new strains. This paper summarizes the current status of SARS-CoV-2 focusing on recent genetic variants in relation to their transmission and impact on vaccine efficacy.",
        "question": "What therapies are becoming a concern due to reduced efficacy against variants?",
        "answer": "Monoclonal antibodies and vaccines"
    },
    {
        "id": 278,
        "diseasename": "Covid-19",
        "context": "Coronaviruses have been responsible for several notable epidemics including SARS in 2002 MERS in 2012 and COVID-19 which emerged in December 2019 due to the SARS-CoV-2 virus. Research efforts have intensified to develop antiviral drugs and therapeutics against these viruses. This study focuses on comparing the spike proteins of three coronavirus strains: NL63 SARS-CoV and SARS-CoV-2 which all bind to the human angiotensin-converting enzyme 2 (ACE2). The findings reveal that the severity of these strains is linked to their interaction characteristics and conserved residues in the spike proteins are identified which may aid in drug development and understanding virus-host interactions.",
        "question": "When did the COVID-19 pandemic emerge?",
        "answer": "December 2019"
    },
    {
        "id": 279,
        "diseasename": "Covid-19",
        "context": "Coronaviruses have been responsible for several notable epidemics including SARS in 2002 MERS in 2012 and COVID-19 which emerged in December 2019 due to the SARS-CoV-2 virus. Research efforts have intensified to develop antiviral drugs and therapeutics against these viruses. This study focuses on comparing the spike proteins of three coronavirus strains: NL63 SARS-CoV and SARS-CoV-2 which all bind to the human angiotensin-converting enzyme 2 (ACE2). The findings reveal that the severity of these strains is linked to their interaction characteristics and conserved residues in the spike proteins are identified which may aid in drug development and understanding virus-host interactions.",
        "question": "Which three strains of coronaviruses were compared in the study?",
        "answer": "NL63 SARS-CoV and SARS-CoV-2"
    },
    {
        "id": 280,
        "diseasename": "Covid-19",
        "context": "Coronaviruses have been responsible for several notable epidemics including SARS in 2002 MERS in 2012 and COVID-19 which emerged in December 2019 due to the SARS-CoV-2 virus. Research efforts have intensified to develop antiviral drugs and therapeutics against these viruses. This study focuses on comparing the spike proteins of three coronavirus strains: NL63 SARS-CoV and SARS-CoV-2 which all bind to the human angiotensin-converting enzyme 2 (ACE2). The findings reveal that the severity of these strains is linked to their interaction characteristics and conserved residues in the spike proteins are identified which may aid in drug development and understanding virus-host interactions.",
        "question": "What do the spike proteins of the studied coronaviruses bind to?",
        "answer": "Human angiotensin-converting enzyme 2 (ACE2)"
    },
    {
        "id": 281,
        "diseasename": "Covid-19",
        "context": "The Omicron variant of SARS-CoV-2 particularly the BA.1 sublineage is noted for being the most distinct variant of concern to date. Research indicates that breakthrough infections in individuals vaccinated with the BNT162b2 vaccine lead to strong neutralizing activity against the BA.1 and BA.2 sublineages as well as previous variants of the virus but not against the later sublineages BA.4 and BA.5. This breakthrough infection stimulates a strong immune response primarily enhancing memory B cells that recognize broadly shared epitopes among different variants. However the study also highlights a potential vulnerability as variants that alter conserved sites could escape immune recognition.",
        "question": "Which Omicron sublineage is described as the most distinct variant of concern?",
        "answer": "BA.1"
    },
    {
        "id": 282,
        "diseasename": "Covid-19",
        "context": "The Omicron variant of SARS-CoV-2 particularly the BA.1 sublineage is noted for being the most distinct variant of concern to date. Research indicates that breakthrough infections in individuals vaccinated with the BNT162b2 vaccine lead to strong neutralizing activity against the BA.1 and BA.2 sublineages as well as previous variants of the virus but not against the later sublineages BA.4 and BA.5. This breakthrough infection stimulates a strong immune response primarily enhancing memory B cells that recognize broadly shared epitopes among different variants. However the study also highlights a potential vulnerability as variants that alter conserved sites could escape immune recognition.",
        "question": "What type of immune cells were primarily expanded due to BA.1 breakthrough infection?",
        "answer": "Memory B cells"
    },
    {
        "id": 283,
        "diseasename": "Covid-19",
        "context": "The uncontrolled transmission of SARS-CoV-2 in various regions is facilitating significant evolutionary changes in the virus. A new lineage of SARS-CoV-2 has been identified characterized by eight mutations in its spike protein particularly affecting its receptor-binding domain. This lineage emerged in South Africa after the initial wave of the epidemic specifically in a coastal metropolitan area of the Eastern Cape province. It has rapidly spread and become the dominant strain in the Eastern Cape Western Cape and KwaZulu-Natal provinces within a short timeframe. The genomic data indicates that this lineage may have a selection advantage due to increased transmissibility or the ability to evade immune responses.",
        "question": "Where was the new lineage of SARS-CoV-2 identified?",
        "answer": "South Africa"
    },
    {
        "id": 284,
        "diseasename": "Covid-19",
        "context": "The severe acute respiratory syndrome coronavirus 2 (SARS-CoV-2) has led to a global pandemic with significant economic and societal effects. Although various vaccines have been developed their accessibility varies worldwide. The emergence of new variants and the short duration of immunity have made the development of antiviral treatments crucial. Researchers have been repurposing existing drugs for clinical testing but many have proven ineffective in practice. In a study researchers evaluated the antiviral activity of 95 single compounds and 30 combinations finding that few single agents were effective against SARS-CoV-2 while combinations containing molnupiravir showed enhanced antiviral activity.",
        "question": "What virus has caused the global pandemic?",
        "answer": "SARS-CoV-2"
    },
    {
        "id": 285,
        "diseasename": "Covid-19",
        "context": "The severe acute respiratory syndrome coronavirus 2 (SARS-CoV-2) has led to a global pandemic with significant economic and societal effects. Although various vaccines have been developed their accessibility varies worldwide. The emergence of new variants and the short duration of immunity have made the development of antiviral treatments crucial. Researchers have been repurposing existing drugs for clinical testing but many have proven ineffective in practice. In a study researchers evaluated the antiviral activity of 95 single compounds and 30 combinations finding that few single agents were effective against SARS-CoV-2 while combinations containing molnupiravir showed enhanced antiviral activity.",
        "question": "Which compound was used in drug combinations to enhance antiviral activity?",
        "answer": "Molnupiravir"
    },
    {
        "id": 286,
        "diseasename": "Covid-19",
        "context": "The emergence of the SARS-CoV-2 Omicron BA.1 and BA.2 variants has raised concerns about the effectiveness of existing COVID-19 vaccinations. A study conducted in the Netherlands from November 22 2021 to March 31 2022 utilized a test-negative design to assess the protection offered by primary vaccination booster vaccination and previous infections against these variants. Results indicated that while primary vaccination and previous infections provided good protection against the Delta variant they offered significantly lower protection against Omicron BA.1 and BA.2. Furthermore individuals with both vaccination and previous infections showed higher protection against all variants although this protection waned over time.",
        "question": "Which variants were assessed for protection in the study?",
        "answer": "Omicron BA.1 and BA.2"
    },
    {
        "id": 287,
        "diseasename": "Covid-19",
        "context": "The ongoing COVID-19 pandemic driven by emerging variants of the SARS-CoV-2 virus remains a significant public health concern across the globe. Research is focused on developing effective next-generation vaccines and optimizing booster strategies. In a study mice were sequentially immunized with both a wild-type inactivated vaccine and a mutant receptor-binding domain (RBD) vaccine. The results indicated that a third booster dose of the heterologous RBD vaccine especially following two doses of the inactivated vaccine greatly improved the neutralizing antibody responses against various SARS-CoV-2 variants.",
        "question": "What virus is responsible for the current COVID-19 pandemic?",
        "answer": "SARS-CoV-2"
    },
    {
        "id": 288,
        "diseasename": "Covid-19",
        "context": "The emergence of new SARS-CoV-2 variants particularly B.1.1.7 and B.1.526 raised global concerns due to their potential for increased transmissibility and immune evasion. Research conducted in New York State from December 2020 to April 2021 revealed that the B.1.526 variant likely originated in New York City but was later displaced by the B.1.1.7 variant which became dominant in areas with fewer B.1.526 infections. This dynamic indicates that B.1.526 may have hindered the initial spread of B.1.1.7 in New York City. The study utilized phylogeographic analyses and space-time scan statistics to understand the epidemiologic patterns of these variants.",
        "question": "Which variant became dominant in New York City after B.1.526?",
        "answer": "B.1.1.7"
    },
    {
        "id": 289,
        "diseasename": "Covid-19",
        "context": "The emergence of new SARS-CoV-2 variants particularly B.1.1.7 and B.1.526 raised global concerns due to their potential for increased transmissibility and immune evasion. Research conducted in New York State from December 2020 to April 2021 revealed that the B.1.526 variant likely originated in New York City but was later displaced by the B.1.1.7 variant which became dominant in areas with fewer B.1.526 infections. This dynamic indicates that B.1.526 may have hindered the initial spread of B.1.1.7 in New York City. The study utilized phylogeographic analyses and space-time scan statistics to understand the epidemiologic patterns of these variants.",
        "question": "Where did the B.1.526 variant likely evolve?",
        "answer": "New York City"
    },
    {
        "id": 290,
        "diseasename": "Covid-19",
        "context": "The emergence of new SARS-CoV-2 variants particularly B.1.1.7 and B.1.526 raised global concerns due to their potential for increased transmissibility and immune evasion. Research conducted in New York State from December 2020 to April 2021 revealed that the B.1.526 variant likely originated in New York City but was later displaced by the B.1.1.7 variant which became dominant in areas with fewer B.1.526 infections. This dynamic indicates that B.1.526 may have hindered the initial spread of B.1.1.7 in New York City. The study utilized phylogeographic analyses and space-time scan statistics to understand the epidemiologic patterns of these variants.",
        "question": "When was the study on the B.1.1.7 and B.1.526 variants conducted in New York State?",
        "answer": "December 2020 to April 2021"
    },
    {
        "id": 291,
        "diseasename": "Covid-19",
        "context": "This study focuses on the reinfection of individuals with SARS-CoV-2 in Saudi Arabia between March 2020 and December 2021. A total of 4454 reinfected participants were identified with a significant majority being unvaccinated. The research involved analyzing the impact of comorbidities vaccination status and SARS-CoV-2 variants on reinfection rates. Notably the delta variant was the most common among those reinfected. The findings indicated that COVID-19 vaccines provided substantial protection against severe disease and mortality particularly after the first and second doses.",
        "question": "How many reinfected participants were identified in the study?",
        "answer": "4454"
    },
    {
        "id": 292,
        "diseasename": "Covid-19",
        "context": "This study focuses on the reinfection of individuals with SARS-CoV-2 in Saudi Arabia between March 2020 and December 2021. A total of 4454 reinfected participants were identified with a significant majority being unvaccinated. The research involved analyzing the impact of comorbidities vaccination status and SARS-CoV-2 variants on reinfection rates. Notably the delta variant was the most common among those reinfected. The findings indicated that COVID-19 vaccines provided substantial protection against severe disease and mortality particularly after the first and second doses.",
        "question": "Which variant of concern was most frequent among the reinfected cohort?",
        "answer": "Delta variant"
    },
    {
        "id": 293,
        "diseasename": "Covid-19",
        "context": "New variants of SARS-CoV-2 are frequently identified necessitating effective prevention strategies such as COVID-19 vaccines booster doses and non-pharmaceutical interventions (NPIs). The dynamics of outbreaks are influenced by the population's behavior and demographic characteristics which highlights the importance of realistic simulations. An individual-based model was developed to analyze COVID-19 dynamics taking into account age-dependent factors such as contact patterns and disease severity probabilities. The study focuses on two Israeli cities with differing demographic compositions to evaluate two vaccination strategies: prioritizing age groups or neighborhoods with a high reproductive number. The findings reveal that optimized vaccination strategies tailored to specific demographic conditions can significantly enhance control measures against COVID-19.",
        "question": "Where was the case study for the simulation conducted?",
        "answer": "Two Israeli cities"
    },
    {
        "id": 294,
        "diseasename": "Covid-19",
        "context": "The spike protein of SARS-CoV-2 is essential for its interaction with human cells contributing to the virus's ability to cause disease. This study focuses on predicting changes in the molecular dynamics of emerging variants of the spike protein utilizing structural biology tools like SuperPose. The findings indicate that the D614G variant enhances the stability and flexibility of the spike protein which may affect the virus's ability to evade immune responses. The research highlights the need for vaccine redesign to incorporate the D614G mutation due to its impact on the structural properties of the spike protein and its implications for vaccine efficacy.",
        "question": "What protein of SARS-CoV-2 is crucial for binding to human cells?",
        "answer": "Spike protein"
    },
    {
        "id": 295,
        "diseasename": "Covid-19",
        "context": "The spike protein of SARS-CoV-2 is essential for its interaction with human cells contributing to the virus's ability to cause disease. This study focuses on predicting changes in the molecular dynamics of emerging variants of the spike protein utilizing structural biology tools like SuperPose. The findings indicate that the D614G variant enhances the stability and flexibility of the spike protein which may affect the virus's ability to evade immune responses. The research highlights the need for vaccine redesign to incorporate the D614G mutation due to its impact on the structural properties of the spike protein and its implications for vaccine efficacy.",
        "question": "What is needed to address the impact of the D614G mutation on vaccine efficacy?",
        "answer": "Vaccine redesign"
    },
    {
        "id": 296,
        "diseasename": "Covid-19",
        "context": "This study focuses on the development of an innovative multiplex PCR method for the rapid and efficient detection of COVID-19. By optimizing PCR conditions the researchers were able to simultaneously amplify three specific SARS-CoV-2 genes: E S and RdRp. The new method demonstrated distinct amplification of the virus's target region in just 37 minutes using a thermal cycler significantly faster than the 96 minutes required for traditional HRM coupled real-time detection. The findings indicate that this approach is not only sensitive but also cost-effective making it suitable for resource-limited settings.",
        "question": "How long did it take for the multiplex PCR to show distinct amplification?",
        "answer": "37 minutes"
    },
    {
        "id": 297,
        "diseasename": "Covid-19",
        "context": "This study focuses on the development of an innovative multiplex PCR method for the rapid and efficient detection of COVID-19. By optimizing PCR conditions the researchers were able to simultaneously amplify three specific SARS-CoV-2 genes: E S and RdRp. The new method demonstrated distinct amplification of the virus's target region in just 37 minutes using a thermal cycler significantly faster than the 96 minutes required for traditional HRM coupled real-time detection. The findings indicate that this approach is not only sensitive but also cost-effective making it suitable for resource-limited settings.",
        "question": "Which SARS-CoV-2 genes were targeted in the multiplex PCR method?",
        "answer": "E S and RdRp"
    },
    {
        "id": 298,
        "diseasename": "Covid-19",
        "context": "Context Summary: The research investigates critically ill Covid-19 patients during two waves in Mayotte Island specifically focusing on the Severe Acute Respiratory Syndrome Coronavirus 2 variant of concern 20H/501Y.V2. A total of 156 patients were included with 41 from wave 1 and 115 from wave 2. The study found that while demographic data and mortality rates were similar wave 2 patients exhibited less fever and a lower simplified acute physiology score at admission. Additionally the need for invasive mechanical ventilation was higher in wave 2 patients along with an increased risk of ventilator-associated pneumonia (VAP). The findings suggest that the new variant may be linked to more severe respiratory failure at admission and a heightened risk for developing VAP.",
        "question": "Where was the study on critically ill Covid-19 patients conducted?",
        "answer": "Mayotte Island"
    },
    {
        "id": 299,
        "diseasename": "Covid-19",
        "context": "Context Summary: The research investigates critically ill Covid-19 patients during two waves in Mayotte Island specifically focusing on the Severe Acute Respiratory Syndrome Coronavirus 2 variant of concern 20H/501Y.V2. A total of 156 patients were included with 41 from wave 1 and 115 from wave 2. The study found that while demographic data and mortality rates were similar wave 2 patients exhibited less fever and a lower simplified acute physiology score at admission. Additionally the need for invasive mechanical ventilation was higher in wave 2 patients along with an increased risk of ventilator-associated pneumonia (VAP). The findings suggest that the new variant may be linked to more severe respiratory failure at admission and a heightened risk for developing VAP.",
        "question": "What condition was found to have an increased risk in wave 2 patients compared to wave 1 patients?",
        "answer": "Ventilator-associated pneumonia"
    },
    {
        "id": 300,
        "diseasename": "Covid-19",
        "context": "Omicron is a variant of the SARS-CoV-2 virus that was reported to the World Health Organization on November 24 2021. This variant has been characterized by its rapid spread which has raised concerns globally. Research indicates that there is at least a 50% likelihood that Omicron was introduced to 11 out of 14 countries studied due to travelers arriving from South Africa by November 28 2021.",
        "question": "When was Omicron reported to the World Health Organization?",
        "answer": "November 24 2021"
    },
    {
        "id": 301,
        "diseasename": "Covid-19",
        "context": "Omicron is a variant of the SARS-CoV-2 virus that was reported to the World Health Organization on November 24 2021. This variant has been characterized by its rapid spread which has raised concerns globally. Research indicates that there is at least a 50% likelihood that Omicron was introduced to 11 out of 14 countries studied due to travelers arriving from South Africa by November 28 2021.",
        "question": "From which country did travelers likely introduce Omicron into other countries?",
        "answer": "South Africa"
    },
    {
        "id": 302,
        "diseasename": "Covid-19",
        "context": "SARS-CoV-2 and SARS-CoV are closely related coronaviruses that utilize the ACE2 receptor for cellular entry. Researchers created two recombinant viruses rVSV-SARS-CoV-2 and rVSV-SARS-CoV to study their immunogenic potential in mouse models. The study found that rVSV-SARS-CoV induced a strong immune response regardless of the administration route while rVSV-SARS-CoV-2 provided better neutralizing antibody titers with intranasal delivery. Additionally a chimeric antigen combining elements from both viruses showed promise in enhancing immune responses against SARS-CoV-2. Mice and macaques vaccinated with these viruses demonstrated protection against SARS-CoV-2 without adverse effects.",
        "question": "What recombinant virus was found to have better intranasal delivery results?",
        "answer": "rVSV-SARS-CoV-2"
    },
    {
        "id": 303,
        "diseasename": "Covid-19",
        "context": "SARS-CoV-2 and SARS-CoV are closely related coronaviruses that utilize the ACE2 receptor for cellular entry. Researchers created two recombinant viruses rVSV-SARS-CoV-2 and rVSV-SARS-CoV to study their immunogenic potential in mouse models. The study found that rVSV-SARS-CoV induced a strong immune response regardless of the administration route while rVSV-SARS-CoV-2 provided better neutralizing antibody titers with intranasal delivery. Additionally a chimeric antigen combining elements from both viruses showed promise in enhancing immune responses against SARS-CoV-2. Mice and macaques vaccinated with these viruses demonstrated protection against SARS-CoV-2 without adverse effects.",
        "question": "What type of immune response did a single dose of rVSV-SARS-CoV elicit?",
        "answer": "Strong humoral immune response"
    },
    {
        "id": 304,
        "diseasename": "Covid-19",
        "context": "SARS-CoV-2 and SARS-CoV are closely related coronaviruses that utilize the ACE2 receptor for cellular entry. Researchers created two recombinant viruses rVSV-SARS-CoV-2 and rVSV-SARS-CoV to study their immunogenic potential in mouse models. The study found that rVSV-SARS-CoV induced a strong immune response regardless of the administration route while rVSV-SARS-CoV-2 provided better neutralizing antibody titers with intranasal delivery. Additionally a chimeric antigen combining elements from both viruses showed promise in enhancing immune responses against SARS-CoV-2. Mice and macaques vaccinated with these viruses demonstrated protection against SARS-CoV-2 without adverse effects.",
        "question": "What novel approach was used to enhance immune responses against SARS-CoV-2?",
        "answer": "Chimeric antigen"
    },
    {
        "id": 305,
        "diseasename": "Covid-19",
        "context": "This Review examines the risks of drug interactions between medications used for COVID-19 treatment and those used for managing comorbid conditions. It references six databases to gather information on potential interaction effects specifically focusing on drugs such as atazanavir lopinavir/ritonavir and remdesivir in conjunction with commonly used antidiabetic and antihypertensive medications. Notably lopinavir/ritonavir is linked to worsening glycemic control which necessitates careful dosage adjustments and monitoring. Additionally there are concerns regarding hypotension and irregular heart rhythms when COVID-19 treatments are combined with antihypertensives. Some treatments like remdesivir and certain monoclonal antibodies are suggested to be safer options for patients with comorbidities.",
        "question": "Which drug is associated with worsening glycemic control when used with antidiabetic medications?",
        "answer": "Lopinavir/ritonavir"
    },
    {
        "id": 306,
        "diseasename": "Covid-19",
        "context": "This Review examines the risks of drug interactions between medications used for COVID-19 treatment and those used for managing comorbid conditions. It references six databases to gather information on potential interaction effects specifically focusing on drugs such as atazanavir lopinavir/ritonavir and remdesivir in conjunction with commonly used antidiabetic and antihypertensive medications. Notably lopinavir/ritonavir is linked to worsening glycemic control which necessitates careful dosage adjustments and monitoring. Additionally there are concerns regarding hypotension and irregular heart rhythms when COVID-19 treatments are combined with antihypertensives. Some treatments like remdesivir and certain monoclonal antibodies are suggested to be safer options for patients with comorbidities.",
        "question": "Which COVID-19 treatments are considered safer for use with drugs for comorbid conditions?",
        "answer": "Remdesivir and monoclonal antibodies"
    },
    {
        "id": 307,
        "diseasename": "Covid-19",
        "context": "The entry of the SARS-CoV-2 virus into human cells is facilitated by the binding of its spike protein to the human angiotensin-converting enzyme 2 (ACE2) receptor. A specific 23-residue segment of ACE2 is significant for this interaction drawing interest for its potential in virus detection. However studies show that the affinity of a peptide known as SBP1 to the spike protein is lower than that of ACE2. Research focused on the biophysical properties of SBP1 revealed that it is primarily disordered and requires certain conditions to exhibit helicity. Additionally modifying hydrophobic residues in SBP1 showed reduced oligomerization without enhancing its binding affinity for the spike protein.",
        "question": "What virus's entry into human cells is mediated by the ACE2 receptor?",
        "answer": "SARS-CoV-2"
    },
    {
        "id": 308,
        "diseasename": "Covid-19",
        "context": "The COVID-19 virus and its variants have significantly impacted daily life making accurate diagnosis essential. In cases where a polymerase chain reaction test is negative but the patient experiences breathing difficulties a computed tomography (CT) scan of the lungs is recommended. This study focuses on enhancing the accuracy of COVID-19 diagnoses through the optimization of a deep convolutional neural network (DCNN) structure. The authors utilized the sine-cosine algorithm to improve the performance of the DCNN when processing raw CT images. Various enhancements were introduced to increase both the speed and accuracy of the diagnostic results.",
        "question": "What type of network structure is optimized for COVID-19 diagnosis in this study?",
        "answer": "Deep convolutional neural network (DCNN)"
    },
    {
        "id": 309,
        "diseasename": "Covid-19",
        "context": "The COVID-19 virus and its variants have significantly impacted daily life making accurate diagnosis essential. In cases where a polymerase chain reaction test is negative but the patient experiences breathing difficulties a computed tomography (CT) scan of the lungs is recommended. This study focuses on enhancing the accuracy of COVID-19 diagnoses through the optimization of a deep convolutional neural network (DCNN) structure. The authors utilized the sine-cosine algorithm to improve the performance of the DCNN when processing raw CT images. Various enhancements were introduced to increase both the speed and accuracy of the diagnostic results.",
        "question": "Which algorithm is used to optimize the deep convolutional neural network structure?",
        "answer": "Sine-cosine algorithm"
    },
    {
        "id": 310,
        "diseasename": "Covid-19",
        "context": "The COVID-19 virus and its variants have significantly impacted daily life making accurate diagnosis essential. In cases where a polymerase chain reaction test is negative but the patient experiences breathing difficulties a computed tomography (CT) scan of the lungs is recommended. This study focuses on enhancing the accuracy of COVID-19 diagnoses through the optimization of a deep convolutional neural network (DCNN) structure. The authors utilized the sine-cosine algorithm to improve the performance of the DCNN when processing raw CT images. Various enhancements were introduced to increase both the speed and accuracy of the diagnostic results.",
        "question": "What imaging technique is recommended for patients with negative PCR tests but breathing difficulties?",
        "answer": "Computed tomography (CT) scan"
    },
    {
        "id": 311,
        "diseasename": "Covid-19",
        "context": "Over the past twenty years SARS-CoV-2 variants have emerged significantly impacting global health and the COVID-19 pandemic. A notable variant Omicron is genetically distinct and continues to spread despite increasing vaccine-induced immunity. Current concerns revolve around the effectiveness of monoclonal antibodies and antiviral drugs against these variants. Recent experimental studies have shown that FDA-approved monoclonal antibodies are less effective against Omicron. This study aims to identify antiviral compounds targeting the Spike protein of Omicron which is crucial for the virus's ability to invade human cells.",
        "question": "Which protein of Omicron is targeted for antiviral compound identification?",
        "answer": "Spike protein"
    },
    {
        "id": 312,
        "diseasename": "Covid-19",
        "context": "Over the past twenty years SARS-CoV-2 variants have emerged significantly impacting global health and the COVID-19 pandemic. A notable variant Omicron is genetically distinct and continues to spread despite increasing vaccine-induced immunity. Current concerns revolve around the effectiveness of monoclonal antibodies and antiviral drugs against these variants. Recent experimental studies have shown that FDA-approved monoclonal antibodies are less effective against Omicron. This study aims to identify antiviral compounds targeting the Spike protein of Omicron which is crucial for the virus's ability to invade human cells.",
        "question": "What type of treatment has been found to be less effective against the Omicron variant?",
        "answer": "Monoclonal antibodies"
    },
    {
        "id": 313,
        "diseasename": "Covid-19",
        "context": "Severe acute respiratory syndrome coronavirus 2 (SARS-CoV-2) causes a variety of symptoms in those infected ranging from mild respiratory issues to severe respiratory distress. Understanding the host factors that influence viral infection is essential for analyzing how SARS-CoV-2 interacts with the host and the development of COVID-19. The research utilized genome-wide CRISPR screens in human lung epithelial cells to identify both proviral and antiviral factors that play roles in key pathways including inflammatory signaling and cell-cycle regulation. Notably mucins which are high molecular weight glycoproteins were found to significantly restrict SARS-CoV-2 infection providing insights into potential new therapeutics.",
        "question": "What family of glycoproteins was identified as a prominent viral restriction network?",
        "answer": "Mucins"
    },
    {
        "id": 314,
        "diseasename": "Covid-19",
        "context": "Severe acute respiratory syndrome coronavirus 2 (SARS-CoV-2) causes a variety of symptoms in those infected ranging from mild respiratory issues to severe respiratory distress. Understanding the host factors that influence viral infection is essential for analyzing how SARS-CoV-2 interacts with the host and the development of COVID-19. The research utilized genome-wide CRISPR screens in human lung epithelial cells to identify both proviral and antiviral factors that play roles in key pathways including inflammatory signaling and cell-cycle regulation. Notably mucins which are high molecular weight glycoproteins were found to significantly restrict SARS-CoV-2 infection providing insights into potential new therapeutics.",
        "question": "In which type of cells were the genome-wide CRISPR knockout and activation screens conducted?",
        "answer": "Human lung epithelial cells"
    },
    {
        "id": 315,
        "diseasename": "Covid-19",
        "context": "The emergence of Coronavirus Disease 2019 (COVID-19) has led to significant concerns regarding the use of conventional cotton fabrics for personal protective equipment (PPE) due to their lack of antimicrobial properties. This situation highlighted the necessity of developing antimicrobial cotton fibers to prevent future pandemics and the spread of dangerous pathogens in healthcare settings. Researchers have created antimicrobial cotton fabrics incorporating nanoparticles such as silver (Ag) and zinc oxide (ZnO) which exhibit bactericidal and antiviral activity. While these fabrics effectively combat bacteria their impact on SARS-CoV-2 is limited as they can only partially reduce the virus upon initial contact leaving the viral RNA intact.",
        "question": "What type of fabrics were developed to combat pathogens?",
        "answer": "Antimicrobial cotton fabrics"
    },
    {
        "id": 316,
        "diseasename": "Covid-19",
        "context": "The emergence of Coronavirus Disease 2019 (COVID-19) has led to significant concerns regarding the use of conventional cotton fabrics for personal protective equipment (PPE) due to their lack of antimicrobial properties. This situation highlighted the necessity of developing antimicrobial cotton fibers to prevent future pandemics and the spread of dangerous pathogens in healthcare settings. Researchers have created antimicrobial cotton fabrics incorporating nanoparticles such as silver (Ag) and zinc oxide (ZnO) which exhibit bactericidal and antiviral activity. While these fabrics effectively combat bacteria their impact on SARS-CoV-2 is limited as they can only partially reduce the virus upon initial contact leaving the viral RNA intact.",
        "question": "Where is the development of antimicrobial cotton fibers particularly crucial?",
        "answer": "Healthcare settings"
    },
    {
        "id": 317,
        "diseasename": "Covid-19",
        "context": "SARS-CoV-2 vaccines have been administered to billions helping to reduce the impact of the COVID-19 pandemic. However there is limited understanding of how antibodies provide cross-protection against new variants such as Omicron BA.1 and BA.2. In a study 276 neutralizing monoclonal antibodies from vaccinated individuals were tested against these variants and SARS-CoV-1. The results indicated that only a small percentage of these antibodies were effective in neutralizing the new variants with notable differences in their efficacy. The study also identified key epitope regions on the SARS-CoV-2 spike protein that are targeted by these antibodies which can aid in future vaccine development.",
        "question": "Which variants were specifically tested for antibody neutralization in the study?",
        "answer": "Omicron BA.1 and BA.2"
    },
    {
        "id": 318,
        "diseasename": "Covid-19",
        "context": "Identifying genetic factors that contribute to severe COVID-19 is a significant challenge. A genome-wide association study was conducted involving 2393 COVID-19 cases and 3289 controls in a Japanese cohort during the pandemic's early waves. The study discovered a variant on chromosome 5 linked to severe COVID-19 in patients under 65 years old particularly prevalent in East Asians. Further analysis revealed that decreased expression of the DOCK2 gene was associated with this risk allele and was observed in severe COVID-19 cases. The research suggests that DOCK2 plays a crucial role in the immune response to SARS-CoV-2 infection.",
        "question": "What gene is suggested to play a crucial role in the immune response to SARS-CoV-2 infection?",
        "answer": "DOCK2"
    },
    {
        "id": 319,
        "diseasename": "Covid-19",
        "context": "Identifying genetic factors that contribute to severe COVID-19 is a significant challenge. A genome-wide association study was conducted involving 2393 COVID-19 cases and 3289 controls in a Japanese cohort during the pandemic's early waves. The study discovered a variant on chromosome 5 linked to severe COVID-19 in patients under 65 years old particularly prevalent in East Asians. Further analysis revealed that decreased expression of the DOCK2 gene was associated with this risk allele and was observed in severe COVID-19 cases. The research suggests that DOCK2 plays a crucial role in the immune response to SARS-CoV-2 infection.",
        "question": "In which population was the genome-wide association study conducted?",
        "answer": "Japanese cohort"
    },
    {
        "id": 320,
        "diseasename": "Covid-19",
        "context": "Identifying genetic factors that contribute to severe COVID-19 is a significant challenge. A genome-wide association study was conducted involving 2393 COVID-19 cases and 3289 controls in a Japanese cohort during the pandemic's early waves. The study discovered a variant on chromosome 5 linked to severe COVID-19 in patients under 65 years old particularly prevalent in East Asians. Further analysis revealed that decreased expression of the DOCK2 gene was associated with this risk allele and was observed in severe COVID-19 cases. The research suggests that DOCK2 plays a crucial role in the immune response to SARS-CoV-2 infection.",
        "question": "In which age group was the risk allele for severe COVID-19 identified?",
        "answer": "Patients under 65 years old"
    },
    {
        "id": 321,
        "diseasename": "Covid-19",
        "context": "Successful xenotransplantation requires that the donor organs be free from certain viral infections that could harm recipients. The SARS-CoV-2 virus which has a respiratory tropism was first identified in January 2020 in China and has since led to a global pandemic. The estimation of how many people have been infected with SARS-CoV-2 is complicated by factors such as subclinical infections and differences in diagnostic testing. Pigs are currently considered the main species for xenotransplantation and there is interest in understanding whether pigs can be infected with SARS-CoV-2. Research suggests that pigs are currently a low-risk species for transmitting the virus to humans or xenotransplantation recipients.",
        "question": "What virus is a concern for xenotransplantation donor organs?",
        "answer": "SARS-CoV-2"
    },
    {
        "id": 322,
        "diseasename": "Covid-19",
        "context": "Successful xenotransplantation requires that the donor organs be free from certain viral infections that could harm recipients. The SARS-CoV-2 virus which has a respiratory tropism was first identified in January 2020 in China and has since led to a global pandemic. The estimation of how many people have been infected with SARS-CoV-2 is complicated by factors such as subclinical infections and differences in diagnostic testing. Pigs are currently considered the main species for xenotransplantation and there is interest in understanding whether pigs can be infected with SARS-CoV-2. Research suggests that pigs are currently a low-risk species for transmitting the virus to humans or xenotransplantation recipients.",
        "question": "When was SARS-CoV-2 first identified?",
        "answer": "January 2020"
    },
    {
        "id": 323,
        "diseasename": "Covid-19",
        "context": "The Delta variant of SARS-CoV-2 has significantly impacted India leading to a resurgence of COVID-19 cases during the second wave of the pandemic. Compared to the first wave a notable increase in the neutralizing antibody response was recorded showing a 1.51-fold rise. This suggests that the second wave which was dominated by the Delta variant triggered a stronger immune response in the population.",
        "question": "Which variant led to the resurgence of the second wave in India?",
        "answer": "Delta variant"
    },
    {
        "id": 324,
        "diseasename": "Covid-19",
        "context": "The Delta variant of SARS-CoV-2 has significantly impacted India leading to a resurgence of COVID-19 cases during the second wave of the pandemic. Compared to the first wave a notable increase in the neutralizing antibody response was recorded showing a 1.51-fold rise. This suggests that the second wave which was dominated by the Delta variant triggered a stronger immune response in the population.",
        "question": "What was the increase in neutralizing antibody response observed in the second wave compared to the first wave?",
        "answer": "1.51-fold increase"
    },
    {
        "id": 325,
        "diseasename": "Covid-19",
        "context": "Vaccination is a crucial public health strategy in managing the SARS-CoV-2 pandemic. However some groups like patients with inflammatory bowel disease (IBD) exhibit vaccine hesitancy due to unique concerns. A study aimed to examine the attitudes and factors affecting COVID-19 vaccine uptake among IBD patients utilizing an anonymous online survey. The survey revealed that a significant majority of respondents had received at least one vaccine dose with perceptions of personal risk influencing their willingness to be vaccinated. Concerns regarding vaccination safety during pregnancy and potential IBD flare-ups were identified as factors negatively impacting vaccine uptake while healthcare workers emerged as the most trusted source of information.",
        "question": "Who was ranked as the most trusted source of information regarding vaccination?",
        "answer": "Healthcare workers"
    },
    {
        "id": 326,
        "diseasename": "Covid-19",
        "context": "SARS-CoV-2 infection has emerged as a significant global health issue particularly with the ongoing emergence of new variants. Notably healthcare workers and children have been significantly impacted by the virus. While most children experience mild symptoms some have developed a serious condition known as Pediatric Inflammatory Multisystem Syndrome Temporally Associated with SARS-CoV-2 (PIMS-TS). A study conducted in a Spanish hospital involved 190 adults and 57 children with 12 children diagnosed with PIMS-TS. The researchers measured antibody levels against various SARS-CoV-2 proteins finding higher antibody levels in children with PIMS-TS compared to those without.",
        "question": "How many adults and children were recruited for the study?",
        "answer": "190 adults and 57 children"
    },
    {
        "id": 327,
        "diseasename": "Covid-19",
        "context": "The Omicron variant of SARS-CoV-2 has shown significant immune escape particularly against neutralization by antibodies generated from vaccines or past infections. Memory B cells (MBCs) play a crucial role in providing ongoing protection as they remain after vaccination and infection. A study evaluated the effectiveness of MBC-derived monoclonal antibodies from both vaccinated individuals and those who recovered from COVID-19 in recognizing the Omicron variant. Results indicated that Omicron evaded recognition by a greater percentage of MBC-derived antibodies compared to other variants with only 30% maintaining high affinity against the Omicron receptor-binding domain (RBD). However neutralizing MBC clones were still present in all studied individuals suggesting that mRNA vaccines offer some level of protection against Omicron.",
        "question": "In how many individuals were neutralizing MBC clones found?",
        "answer": "All studied individuals"
    },
    {
        "id": 328,
        "diseasename": "Covid-19",
        "context": "The COVID-19 pandemic caused by the SARS-CoV-2 virus represents a significant global health crisis with serious economic ramifications. Monoclonal antibodies targeting the Spike protein of SARS-CoV-2 offer a vital treatment option particularly for vulnerable groups. Researchers identified a potent antibody P4A1 from COVID-19 convalescent patients which binds effectively to the Spike protein's Receptor Binding Motif. P4A1 has been engineered to improve its pharmacokinetics and safety leading to complete viral clearance in a rhesus monkey model after a single dose. This research indicates the potential of such antibodies in treating SARS-CoV-2 related diseases.",
        "question": "In which model was the engineered antibody shown to achieve complete viral clearance?",
        "answer": "Rhesus monkey model"
    },
    {
        "id": 329,
        "diseasename": "Covid-19",
        "context": "Recent research has identified a significant number of mutations in the spike protein of the SARS-CoV-2 Omicron subvariants BA.1 BA.2 BA.3 and BA.4/5 raising concerns about their ability to evade current antibody therapies and vaccine protection. A comprehensive analysis found that the Omicron lineages BA.1/BA.1.1 exhibited the highest resistance to antibody neutralization compared to other variants like Beta Gamma Delta and Alpha. Despite this resistance certain therapeutic antibodies including the BRII combo S309 and AZ combo retained some neutralization capability. Additionally a prophylactic injection of the BRII combo in animals showed protective effects against Omicron infection including maintaining body weight and reducing lung pathology.",
        "question": "Which therapeutic antibodies maintained neutralization against Omicron variants?",
        "answer": "BRII combo S309 and AZ combo"
    },
    {
        "id": 330,
        "diseasename": "Covid-19",
        "context": "This study examined the hospitalization of pregnant individuals in France due to severe acute respiratory syndrome coronavirus 2 (SARS-CoV-2) infection. The research focused on the Delta variant of the virus which was found to have a significantly higher relative risk for severe outcomes during pregnancy. Specifically the Delta variant had a relative risk of 14.33 for admission to the intensive care unit and 9.56 for the requirement of high supplemental oxygen support indicating that it may lead to more severe illness in pregnant patients.",
        "question": "Which variant of SARS-CoV-2 was studied for its impact on pregnant individuals?",
        "answer": "Delta variant"
    },
    {
        "id": 331,
        "diseasename": "Covid-19",
        "context": "This study examined the hospitalization of pregnant individuals in France due to severe acute respiratory syndrome coronavirus 2 (SARS-CoV-2) infection. The research focused on the Delta variant of the virus which was found to have a significantly higher relative risk for severe outcomes during pregnancy. Specifically the Delta variant had a relative risk of 14.33 for admission to the intensive care unit and 9.56 for the requirement of high supplemental oxygen support indicating that it may lead to more severe illness in pregnant patients.",
        "question": "What was the relative risk for intensive care unit admission associated with the Delta variant?",
        "answer": "14.33"
    },
    {
        "id": 332,
        "diseasename": "Covid-19",
        "context": "The CVnCoV mRNA vaccine designed for SARS-CoV-2 was evaluated in a phase 2b/3 efficacy trial. A second-generation mRNA vaccine CV2CoV contains optimized non-coding regions and aims to enhance antigen expression. In a study involving 18 cynomolgus macaques CV2CoV was compared to CVnCoV and a sham group. Results showed that CV2CoV induced significantly higher levels of antibodies and T cell responses compared to CVnCoV providing better protection against SARS-CoV-2 particularly against variants like Delta. The study concluded that optimizing non-coding regions can improve the efficacy of mRNA vaccines.",
        "question": "What type of non-human primates were used in the immunization study?",
        "answer": "Cynomolgus macaques"
    },
    {
        "id": 333,
        "diseasename": "Covid-19",
        "context": "The SARS-CoV-2 Omicron variant caused a significant outbreak of COVID-19 in Hong Kong from January to May 2022. Researchers assessed seroprevalence to evaluate the incidence of both vaccination and infections including those that were asymptomatic and undiagnosed. In this period the seropositive rate of IgG antibodies against the receptor binding domain rose from 52.2% to 89.3%. The lowest levels of anti-RBD IgG were observed in the youngest (0-9 years) and oldest (≥80 years) age groups. Additionally the seropositive rate for antibodies against ORF8 indicating past infections was found to be 23.4% in May 2022 suggesting that children and older adults remained the most vulnerable populations during the pandemic.",
        "question": "What was the seropositive rate of IgG against the receptor binding domain in May 2022?",
        "answer": "89.3%"
    },
    {
        "id": 334,
        "diseasename": "Covid-19",
        "context": "The SARS-CoV-2 Omicron variant caused a significant outbreak of COVID-19 in Hong Kong from January to May 2022. Researchers assessed seroprevalence to evaluate the incidence of both vaccination and infections including those that were asymptomatic and undiagnosed. In this period the seropositive rate of IgG antibodies against the receptor binding domain rose from 52.2% to 89.3%. The lowest levels of anti-RBD IgG were observed in the youngest (0-9 years) and oldest (≥80 years) age groups. Additionally the seropositive rate for antibodies against ORF8 indicating past infections was found to be 23.4% in May 2022 suggesting that children and older adults remained the most vulnerable populations during the pandemic.",
        "question": "Which age groups had the lowest level of anti-RBD IgG in May 2022?",
        "answer": "0-9 and ≥80 years"
    },
    {
        "id": 335,
        "diseasename": "Covid-19",
        "context": "The SARS-CoV-2 Omicron variant caused a significant outbreak of COVID-19 in Hong Kong from January to May 2022. Researchers assessed seroprevalence to evaluate the incidence of both vaccination and infections including those that were asymptomatic and undiagnosed. In this period the seropositive rate of IgG antibodies against the receptor binding domain rose from 52.2% to 89.3%. The lowest levels of anti-RBD IgG were observed in the youngest (0-9 years) and oldest (≥80 years) age groups. Additionally the seropositive rate for antibodies against ORF8 indicating past infections was found to be 23.4% in May 2022 suggesting that children and older adults remained the most vulnerable populations during the pandemic.",
        "question": "What was the seropositive rate of antibodies against ORF8 in May 2022?",
        "answer": "23.4%"
    },
    {
        "id": 336,
        "diseasename": "Covid-19",
        "context": "Multisystem inflammatory syndrome in children (MIS-C) is a newly identified condition that can arise from severe acute respiratory syndrome coronavirus 2 (SARS-CoV-2) infection. The first reported case of MIS-C occurred in February 2020 and was linked to a variant of the virus known for a specific mutation in the spike protein referred to as the D614G variant. This viral lineage later became the dominant strain responsible for outbreaks of SARS-CoV-2 in both Europe and the United States where MIS-C was initially described.",
        "question": "When was the earliest case of MIS-C reported?",
        "answer": "February 2020"
    },
    {
        "id": 337,
        "diseasename": "Covid-19",
        "context": "Multisystem inflammatory syndrome in children (MIS-C) is a newly identified condition that can arise from severe acute respiratory syndrome coronavirus 2 (SARS-CoV-2) infection. The first reported case of MIS-C occurred in February 2020 and was linked to a variant of the virus known for a specific mutation in the spike protein referred to as the D614G variant. This viral lineage later became the dominant strain responsible for outbreaks of SARS-CoV-2 in both Europe and the United States where MIS-C was initially described.",
        "question": "What variant of the virus was associated with the patient's infection?",
        "answer": "D614G variant"
    },
    {
        "id": 338,
        "diseasename": "Covid-19",
        "context": "Multisystem inflammatory syndrome in children (MIS-C) is a newly identified condition that can arise from severe acute respiratory syndrome coronavirus 2 (SARS-CoV-2) infection. The first reported case of MIS-C occurred in February 2020 and was linked to a variant of the virus known for a specific mutation in the spike protein referred to as the D614G variant. This viral lineage later became the dominant strain responsible for outbreaks of SARS-CoV-2 in both Europe and the United States where MIS-C was initially described.",
        "question": "Where did the D614G variant become the predominant cause of SARS-CoV-2 outbreaks?",
        "answer": "Europe and the United States"
    },
    {
        "id": 339,
        "diseasename": "Covid-19",
        "context": "This multicenter observational cohort study evaluated the effectiveness of neutralizing monoclonal antibodies (mAbs) in patients with symptomatic COVID-19. The study included data from 7406 patients who received mAb treatment between November 20 2020 and December 9 2021. The primary outcome measured was treatment failure defined as hospitalization or death within 28 days of a positive SARS-CoV-2 test. Results indicated that 258 patients were hospitalized and ten patients died within this timeframe. Factors associated with treatment failure included having multiple comorbidities lack of vaccination non-Hispanic black race obesity older age and male sex.",
        "question": "Which racial/ethnic group was associated with treatment failure of mAbs?",
        "answer": "Non-Hispanic black race/ethnicity"
    },
    {
        "id": 340,
        "diseasename": "Covid-19",
        "context": "SARS-CoV-2 is the virus responsible for the ongoing global pandemic that causes severe respiratory disease in humans. It specifically targets epithelial cells in the respiratory tract and lungs leading to complications such as increased chloride secretion and weakened epithelial barriers which can result in severe pneumonia. The research highlights the importance of understanding the molecular mechanisms behind SARS-CoV-2 pathogenesis particularly focusing on the virus's Envelope protein. This protein interacts with human Zona Occludens-1 a key regulator of epithelial integrity which may contribute to tight junction damage and facilitate virus spread.",
        "question": "What virus is responsible for the global pandemic?",
        "answer": "SARS-CoV-2"
    },
    {
        "id": 341,
        "diseasename": "Covid-19",
        "context": "SARS-CoV-2 is the virus responsible for the ongoing global pandemic that causes severe respiratory disease in humans. It specifically targets epithelial cells in the respiratory tract and lungs leading to complications such as increased chloride secretion and weakened epithelial barriers which can result in severe pneumonia. The research highlights the importance of understanding the molecular mechanisms behind SARS-CoV-2 pathogenesis particularly focusing on the virus's Envelope protein. This protein interacts with human Zona Occludens-1 a key regulator of epithelial integrity which may contribute to tight junction damage and facilitate virus spread.",
        "question": "Which type of cells does SARS-CoV-2 target in the respiratory tract?",
        "answer": "Epithelial cells"
    },
    {
        "id": 342,
        "diseasename": "Covid-19",
        "context": "SARS-CoV-2 is the virus responsible for the ongoing global pandemic that causes severe respiratory disease in humans. It specifically targets epithelial cells in the respiratory tract and lungs leading to complications such as increased chloride secretion and weakened epithelial barriers which can result in severe pneumonia. The research highlights the importance of understanding the molecular mechanisms behind SARS-CoV-2 pathogenesis particularly focusing on the virus's Envelope protein. This protein interacts with human Zona Occludens-1 a key regulator of epithelial integrity which may contribute to tight junction damage and facilitate virus spread.",
        "question": "With which human protein does the SARS-CoV-2 Envelope protein interact?",
        "answer": "Zona Occludens-1"
    },
    {
        "id": 343,
        "diseasename": "Covid-19",
        "context": "Since the identification of the SARS-CoV-2 virus the scientific community has made significant progress resulting in over 300 vaccine projects with more than 40 currently in clinical evaluation. Among these ten are in Phase III trials and three have completed this phase with positive results. The potential of these vaccine candidates is to protect individuals and reduce the spread of the pandemic although their effectiveness may vary across different populations. Challenges remain in production distribution and ensuring equitable access particularly in poorer nations emphasizing the need for multiple vaccines to provide broad protection against viral variants.",
        "question": "Where are the ethical challenges regarding vaccine availability particularly significant?",
        "answer": "Poorer nations"
    },
    {
        "id": 344,
        "diseasename": "Covid-19",
        "context": "COVID-19 vaccines are currently being administered worldwide to help control the pandemic primarily by eliciting neutralizing antibodies against the Spike protein of the original SARS-CoV-2. However these vaccines show reduced effectiveness against variants with mutated Spike proteins. To address this issue researchers have identified 22 HLA-A24:02-restricted CTL candidate epitopes derived from the relatively conserved nonstructural polyprotein 1a of SARS-CoV-2. The study emphasizes the importance of these conserved epitopes for developing next-generation vaccines that can induce both neutralizing antibodies and CD8 + cytotoxic T lymphocytes making them effective against various SARS-CoV-2 variants.",
        "question": "Which HLA type was focused on in the identification of CTL candidate epitopes?",
        "answer": "HLA-A24:02"
    },
    {
        "id": 345,
        "diseasename": "Covid-19",
        "context": "COVID-19 vaccines are currently being administered worldwide to help control the pandemic primarily by eliciting neutralizing antibodies against the Spike protein of the original SARS-CoV-2. However these vaccines show reduced effectiveness against variants with mutated Spike proteins. To address this issue researchers have identified 22 HLA-A24:02-restricted CTL candidate epitopes derived from the relatively conserved nonstructural polyprotein 1a of SARS-CoV-2. The study emphasizes the importance of these conserved epitopes for developing next-generation vaccines that can induce both neutralizing antibodies and CD8 + cytotoxic T lymphocytes making them effective against various SARS-CoV-2 variants.",
        "question": "Which type of immune cells may be beneficial for improving vaccine efficacy against SARS-CoV-2 variants?",
        "answer": "CD8 + cytotoxic T lymphocytes"
    },
    {
        "id": 346,
        "diseasename": "Covid-19",
        "context": "Severe acute respiratory syndrome coronavirus 2 (SARS-CoV-2) is the virus responsible for COVID-19 prompting a critical need for effective drug candidates. The research highlights a database that focuses on protein cavities from various coronaviruses including SARS-CoV-2 SARS-CoV and MERS-CoV which aids in virtual screening for potential therapies. This database named CROMATIC offers a comprehensive collection of protein cavities and a similarity map that reveals conserved cavities and unexpected similarities among the three coronaviruses. Additionally the study includes an analysis of SARS-CoV-2 spike variants linking their sequence mutations to alterations in three-dimensional interactions.",
        "question": "What disease is caused by severe acute respiratory syndrome coronavirus 2?",
        "answer": "COVID-19"
    },
    {
        "id": 347,
        "diseasename": "Acuterheumaticfever",
        "context": "Recent advancements in neural response generation models have utilized large pre-trained transformer models and knowledge snippets to produce informative responses. However there remains a concern regarding the factual accuracy of these generated responses. This paper investigates the factual correctness of knowledge-grounded neural response generation models by introducing a human annotation setup to classify responses into three categories: factually consistent hallucinated knowledge and non-verifiable chitchat. Additionally the authors created a new dataset called Conv-FEVER derived from the Wizard of Wikipedia dataset which includes both factually consistent and inconsistent responses. They demonstrate that models trained on this dataset effectively identify factually inconsistent responses through evaluations against human-annotated data.",
        "question": "What new dataset was created to aid in evaluating factual consistency?",
        "answer": "Conv-FEVER"
    },
    {
        "id": 348,
        "diseasename": "Acuterheumaticfever",
        "context": "This research paper discusses the creation of an intelligent system aimed at detecting coronavirus through the use of an artificial neural network. The study began with a literature review that highlighted that high fever is a significant symptom of COVID-19 accounting for 87.9% of cases. Data collected from 683 COVID-19 patients at the Colliery hospital in Enugu Nigeria with temperatures of 38°C or higher were utilized to train the neural network model. The model was then converted into Verilog code and implemented on a Field Programming Gate Array (FPGA) controller using MATLAB tools. Performance evaluations showed that the model achieved a regression value of 0.967 an accuracy of 97% and a mean square error of 0.00100 indicating its reliability and effectiveness in detecting COVID-19.",
        "question": "What percentage of COVID-19 symptoms is accounted for by high fever?",
        "answer": "87.9%"
    },
    {
        "id": 349,
        "diseasename": "Acuterheumaticfever",
        "context": "This research paper discusses the creation of an intelligent system aimed at detecting coronavirus through the use of an artificial neural network. The study began with a literature review that highlighted that high fever is a significant symptom of COVID-19 accounting for 87.9% of cases. Data collected from 683 COVID-19 patients at the Colliery hospital in Enugu Nigeria with temperatures of 38°C or higher were utilized to train the neural network model. The model was then converted into Verilog code and implemented on a Field Programming Gate Array (FPGA) controller using MATLAB tools. Performance evaluations showed that the model achieved a regression value of 0.967 an accuracy of 97% and a mean square error of 0.00100 indicating its reliability and effectiveness in detecting COVID-19.",
        "question": "Where was the temperature data of COVID-19 patients collected?",
        "answer": "Colliery hospital Enugu Nigeria"
    },
    {
        "id": 350,
        "diseasename": "Acuterheumaticfever",
        "context": "Meniere's Disease is characterized by fluctuating hearing loss particularly during acute episodes but lacks reliable audiometric indicators for predicting hearing recovery. This study aimed to identify parameters that could predict hearing outcomes in patients with Meniere's Disease. Researchers recruited thirty unilateral Meniere's Disease patients who had recently experienced acute cochleo-vestibular symptoms and analyzed their transient-evoked otoacoustic emission (TEOAE) signals using machine learning techniques. The study found that while signal energy did not differ significantly between improved and non-improved groups a notable difference in 1-kHz group delay was observed. The machine learning model achieved over 80% accuracy in predicting hearing outcomes based on the baseline TEOAE parameters.",
        "question": "What was the cross-validated accuracy achieved by the machine learning model in predicting hearing outcomes?",
        "answer": "Over 80%"
    },
    {
        "id": 351,
        "diseasename": "Acuterheumaticfever",
        "context": "During the COVID-19 pandemic fever has been identified as the most common symptom among patients prompting the implementation of temperature scanning to identify potential virus carriers. Traditional methods relied on human employees using handheld thermometers which posed risks due to the inability to maintain physical distance and resulted in inefficiencies. To address these challenges researchers proposed an autonomously navigating robot designed to scan temperatures and communicate with individuals. This robot is equipped with a face tracking algorithm thermal camera smartphone and chatbot enabling it to detect fevers and interact with people whose temperatures exceed 38°C. The research also addresses technical challenges and offers recommendations for future enhancements as the solution approaches commercialization.",
        "question": "What method has been implemented to identify potential COVID-19 carriers?",
        "answer": "Temperature scanning"
    },
    {
        "id": 352,
        "diseasename": "Acuterheumaticfever",
        "context": "Fact verification systems evaluate the truthfulness of claims using evidence with an important aspect being faithfulness in generating explanations that mirror the model's reasoning. Recent advancements have utilized natural logic which operates on natural language by identifying semantic relationships between claims and their evidence using set-theoretic operators. However these methods often require significant training resources that are predominantly available for high-resource languages. To address this the authors propose a question-answering approach to predict natural logic operators leveraging instruction-tuned language models to eliminate the need for annotated training data while maintaining a deterministic inference system. Their method demonstrates improved accuracy compared to existing systems including a state-of-the-art natural logic system.",
        "question": "What type of models does the proposed method utilize to predict natural logic operators?",
        "answer": "Instruction-tuned language models"
    },
    {
        "id": 353,
        "diseasename": "Acuterheumaticfever",
        "context": "Crimean-Congo haemorrhagic fever (CCHF) is a zoonotic disease caused by the Crimean-Congo hemorrhagic fever virus (CCHFV) primarily transmitted by ticks of the genus Hyalomma. The virus is maintained in an endemic cycle involving vertebrates and ticks and it is widespread across regions including Asia Africa South-Eastern Europe and the Middle East. Recent outbreaks have notably occurred in Mediterranean countries raising public health concerns due to the high case/fatality ratio associated with CCHFV in humans. Climate change may facilitate the establishment of CCHFV transmission in Central Europe. Researchers have developed a mathematical model to understand the disease transmission dynamics focusing on factors such as tick survival time and transmission methods.",
        "question": "Where have several recent outbreaks of CCHFV been observed?",
        "answer": "Mediterranean countries"
    },
    {
        "id": 354,
        "diseasename": "Acuterheumaticfever",
        "context": "Crimean-Congo haemorrhagic fever (CCHF) is a zoonotic disease caused by the Crimean-Congo hemorrhagic fever virus (CCHFV) primarily transmitted by ticks of the genus Hyalomma. The virus is maintained in an endemic cycle involving vertebrates and ticks and it is widespread across regions including Asia Africa South-Eastern Europe and the Middle East. Recent outbreaks have notably occurred in Mediterranean countries raising public health concerns due to the high case/fatality ratio associated with CCHFV in humans. Climate change may facilitate the establishment of CCHFV transmission in Central Europe. Researchers have developed a mathematical model to understand the disease transmission dynamics focusing on factors such as tick survival time and transmission methods.",
        "question": "What factor is identified as efficient for eradicating CCHFV according to the model?",
        "answer": "Tick survival time"
    },
    {
        "id": 355,
        "diseasename": "Acuterheumaticfever",
        "context": "Guillain-Barré Syndrome (GBS) is a severe acute paralytic neuropathy often linked to viral infections such as dengue fever and Zika virus. A study conducted in Hong Kong between January 2000 and June 2016 examined the relationship among GBS dengue cases local meteorological factors and global climatic factors. The researchers used various statistical methods including Spearman Rank correlations and Poisson regression models to analyze the data. The findings revealed an increasing trend in both GBS and imported dengue cases along with a weak negative correlation between GBS and local meteorological factors. Additionally the study indicated that the Multivariate El Niño Southern Oscillation Index (MEI) accounted for over 12% of the variations in dengue cases.",
        "question": "Where was the study on Guillain-Barré Syndrome and dengue conducted?",
        "answer": "Hong Kong"
    },
    {
        "id": 356,
        "diseasename": "Acuterheumaticfever",
        "context": "This research paper employs the 1/$N$ expansion formalism to examine high-spin states in the $sd$ and $sdg$ boson models focusing on the spin dependence of moment of inertia and E2 transitions. The study specifically applies its findings to high-spin states in actinide nuclei including $^{232}$Th and isotopes $^{234-238}$U highlighting the necessity for $g$ bosons in these calculations. The analysis reveals that the energy of the $d$-boson is vital for accurately describing high-spin data which has been previously lacking in realistic calculations.",
        "question": "What type of bosons does the study indicate are especially needed for high-spin state calculations?",
        "answer": "$g$ bosons"
    },
    {
        "id": 357,
        "diseasename": "Acuterheumaticfever",
        "context": "The COVID-19 pandemic highlighted the need for advanced diagnostic tools in global health systems. Infrared Thermography (IRT) has emerged as a critical non-contact method for measuring body temperature essential for detecting febrile conditions related to infectious diseases like COVID-19. Traditional infrared thermometers often show significant variability prompting the integration of machine learning algorithms with IRT to improve measurement accuracy and reliability. The study evaluated various regression models with a Convolutional Neural Network achieving the lowest Root Mean Square Error (RMSE) of 0.2223 outperforming previous literature. The findings emphasize the potential of advanced feature engineering and machine learning in enhancing diagnostic tools with broader implications for non-invasive medical diagnostics.",
        "question": "What non-contact method is crucial for measuring body temperature in detecting COVID-19?",
        "answer": "Infrared Thermography (IRT)"
    },
    {
        "id": 358,
        "diseasename": "Acuterheumaticfever",
        "context": "The COVID-19 pandemic highlighted the need for advanced diagnostic tools in global health systems. Infrared Thermography (IRT) has emerged as a critical non-contact method for measuring body temperature essential for detecting febrile conditions related to infectious diseases like COVID-19. Traditional infrared thermometers often show significant variability prompting the integration of machine learning algorithms with IRT to improve measurement accuracy and reliability. The study evaluated various regression models with a Convolutional Neural Network achieving the lowest Root Mean Square Error (RMSE) of 0.2223 outperforming previous literature. The findings emphasize the potential of advanced feature engineering and machine learning in enhancing diagnostic tools with broader implications for non-invasive medical diagnostics.",
        "question": "Which model achieved the lowest RMSE in the study?",
        "answer": "Convolutional Neural Network"
    },
    {
        "id": 359,
        "diseasename": "Acuterheumaticfever",
        "context": "The COVID-19 pandemic highlighted the need for advanced diagnostic tools in global health systems. Infrared Thermography (IRT) has emerged as a critical non-contact method for measuring body temperature essential for detecting febrile conditions related to infectious diseases like COVID-19. Traditional infrared thermometers often show significant variability prompting the integration of machine learning algorithms with IRT to improve measurement accuracy and reliability. The study evaluated various regression models with a Convolutional Neural Network achieving the lowest Root Mean Square Error (RMSE) of 0.2223 outperforming previous literature. The findings emphasize the potential of advanced feature engineering and machine learning in enhancing diagnostic tools with broader implications for non-invasive medical diagnostics.",
        "question": "What technology was integrated with IRT to enhance measurement accuracy?",
        "answer": "Machine learning algorithms"
    },
    {
        "id": 360,
        "diseasename": "Acuterheumaticfever",
        "context": "Acute lymphoblastic leukemia (ALL) is the most prevalent cancer in children requiring high-intensity chemotherapy followed by a low-intensity maintenance therapy using oral 6-mercaptopurine (6MP) and methotrexate (MTX) for 2-3 years post-diagnosis. The variability in how patients metabolize these drugs complicates treatment as balancing effective antileukemic responses with the risk of excessive myelosuppression can be difficult. To address this researchers developed a semi-mechanistic pharmacokinetic/pharmacodynamic (PK/PD) model focused on neutrophil behavior using clinical data from 116 patients. Their findings indicated that the PK model of 6MP improved predictions of absolute neutrophil counts while the PD effects of MTX did not. The new mathematical model allowed for simulations of treatment protocols revealing a linear dose-effect relationship and reduced variability in absolute neutrophil counts for steady dosages.",
        "question": "How many patients' clinical data were analyzed in the study?",
        "answer": "116 patients"
    },
    {
        "id": 361,
        "diseasename": "Acuterheumaticfever",
        "context": "Dengue fever is a flu-like illness transmitted by infected mosquitoes and has become a significant health issue. Effective and timely diagnosis can reduce mortality and enhance clinical management making it crucial to develop reliable diagnostic methods. The research focuses on creating a decision tree approach for predicting dengue based on clinical characteristics and laboratory measurements of patients. An alternating decision tree with boosting was developed and tested against the C4.5 algorithm. The results showed that the new method accurately classified 89% of the cases compared to only 78% for the C4.5 algorithm indicating a superior performance in diagnosing dengue fever.",
        "question": "How is dengue fever primarily transmitted?",
        "answer": "Infected mosquitoes"
    },
    {
        "id": 362,
        "diseasename": "Acuterheumaticfever",
        "context": "Distant supervision is a common technique for extracting relations from text though it often results in noisy labels. To enhance the quality of these labels crowdsourced corrections have been employed with evidence suggesting that further improvements are possible. This paper investigates the use of the CrowdTruth methodology which captures annotation ambiguity by analyzing inter-annotator disagreement to transmit human annotation signals for open-domain relation classification. The proposed method expands the number of labels significantly by propagating annotations to similar sentences within a low dimensional embedding space. The results from experiments indicate notable enhancements in a sentence-level multi-class relation classifier.",
        "question": "What methodology is explored for improving human annotation signals in relation classification?",
        "answer": "CrowdTruth methodology"
    },
    {
        "id": 363,
        "diseasename": "Acuterheumaticfever",
        "context": "Acute kidney injury (AKI) is a clinical syndrome marked by a rapid onset of kidney failure or damage typically occurring within hours or days. Early prediction of AKI is crucial for patients in intensive care units (ICUs) as it allows for timely medical interventions that can mitigate complications. Clinical notes which contain significant information relevant to AKI are often unstructured and require advanced natural language processing to extract useful insights. The study explores the application of BERT a pre-trained contextual language model for the specific task of predicting AKI. The authors present a domain-specific model AKI-BERT trained on clinical notes from patients at risk for AKI demonstrating its improved performance in predicting AKI compared to general models.",
        "question": "What is the name of the BERT model developed for early prediction of acute kidney injury?",
        "answer": "AKI-BERT"
    },
    {
        "id": 364,
        "diseasename": "Acuterheumaticfever",
        "context": "Acute kidney injury (AKI) is a clinical syndrome marked by a rapid onset of kidney failure or damage typically occurring within hours or days. Early prediction of AKI is crucial for patients in intensive care units (ICUs) as it allows for timely medical interventions that can mitigate complications. Clinical notes which contain significant information relevant to AKI are often unstructured and require advanced natural language processing to extract useful insights. The study explores the application of BERT a pre-trained contextual language model for the specific task of predicting AKI. The authors present a domain-specific model AKI-BERT trained on clinical notes from patients at risk for AKI demonstrating its improved performance in predicting AKI compared to general models.",
        "question": "Where are patients more likely to experience acute kidney injury?",
        "answer": "Intensive Care Units (ICUs)"
    },
    {
        "id": 365,
        "diseasename": "Acuterheumaticfever",
        "context": "Acute kidney injury (AKI) is a clinical syndrome marked by a rapid onset of kidney failure or damage typically occurring within hours or days. Early prediction of AKI is crucial for patients in intensive care units (ICUs) as it allows for timely medical interventions that can mitigate complications. Clinical notes which contain significant information relevant to AKI are often unstructured and require advanced natural language processing to extract useful insights. The study explores the application of BERT a pre-trained contextual language model for the specific task of predicting AKI. The authors present a domain-specific model AKI-BERT trained on clinical notes from patients at risk for AKI demonstrating its improved performance in predicting AKI compared to general models.",
        "question": "What type of data requires advanced natural language processing for AKI prediction?",
        "answer": "Clinical notes"
    },
    {
        "id": 366,
        "diseasename": "Acuterheumaticfever",
        "context": "Acute leukemia is a severe type of blood cancer characterized by a high mortality rate and current treatments include bone marrow transplantation supportive therapy and chemotherapy. Despite the possibility of achieving remission the disease has a significant risk of recurrence highlighting the need for new treatment methods. Chimeric antigen receptor-T (CAR-T) therapy has shown promise in treating acute leukemia but accurately identifying CAR-T cells remains a challenge due to their similarity to other blood cells. To overcome this issue researchers developed a CAR-T dataset comprising 500 microscopy images and created a new model named RCMNet which combines convolutional neural network and Transformer technologies. This model achieved a top-1 accuracy of 99.63% on a public dataset and demonstrated improved performance through transfer learning on the CAR-T cells dataset.",
        "question": "What was the top-1 accuracy achieved by the RCMNet model on the public dataset?",
        "answer": "99.63%"
    },
    {
        "id": 367,
        "diseasename": "Acuterheumaticfever",
        "context": "Each year approximately 300000 new cases of leukemia are diagnosed representing 2.8 percent of all new cancer cases with the prevalence increasing over time. Acute lymphoblastic leukemia (ALL) is identified as the most dangerous type of leukemia affecting both children and adults. This study introduces an automated system designed to detect various shapes of ALL blast cells from microscopic blood smear images using Deep Neural Networks. The proposed system boasts an impressive detection accuracy of 98 percent for multiple ALL cell subtypes. Additionally a telediagnosis software has been developed to facilitate real-time diagnosis of ALL subtypes from these microscopic images.",
        "question": "What is the most dangerous type of leukemia mentioned in the study?",
        "answer": "Acute lymphoblastic leukemia"
    },
    {
        "id": 368,
        "diseasename": "Acuterheumaticfever",
        "context": "Each year approximately 300000 new cases of leukemia are diagnosed representing 2.8 percent of all new cancer cases with the prevalence increasing over time. Acute lymphoblastic leukemia (ALL) is identified as the most dangerous type of leukemia affecting both children and adults. This study introduces an automated system designed to detect various shapes of ALL blast cells from microscopic blood smear images using Deep Neural Networks. The proposed system boasts an impressive detection accuracy of 98 percent for multiple ALL cell subtypes. Additionally a telediagnosis software has been developed to facilitate real-time diagnosis of ALL subtypes from these microscopic images.",
        "question": "What is the accuracy of the automated system in detecting ALL cell subtypes?",
        "answer": "98 percent"
    },
    {
        "id": 369,
        "diseasename": "Acuterheumaticfever",
        "context": "Fact-checking plays a crucial role in combating the spread of misinformation and disinformation especially in dialogues which has not been extensively studied. The researchers introduced a new benchmark dataset called DialFact consisting of 22245 annotated conversational claims along with relevant evidence sourced from Wikipedia. DialFact includes three primary tasks: detecting verifiable claims retrieving pertinent evidence snippets and verifying claims by categorizing dialogue responses as supported refuted or lacking sufficient information. The study indicates that existing fact-checking models which are typically trained on non-dialogue data struggle with these tasks. The research also highlights the unique challenges presented in dialogue including colloquialisms and ambiguities.",
        "question": "How many annotated conversational claims are in the DialFact dataset?",
        "answer": "22245"
    },
    {
        "id": 370,
        "diseasename": "Acuterheumaticfever",
        "context": "Fact-checking plays a crucial role in combating the spread of misinformation and disinformation especially in dialogues which has not been extensively studied. The researchers introduced a new benchmark dataset called DialFact consisting of 22245 annotated conversational claims along with relevant evidence sourced from Wikipedia. DialFact includes three primary tasks: detecting verifiable claims retrieving pertinent evidence snippets and verifying claims by categorizing dialogue responses as supported refuted or lacking sufficient information. The study indicates that existing fact-checking models which are typically trained on non-dialogue data struggle with these tasks. The research also highlights the unique challenges presented in dialogue including colloquialisms and ambiguities.",
        "question": "What struggles with the tasks in the DialFact benchmark?",
        "answer": "Fact-checking models"
    },
    {
        "id": 371,
        "diseasename": "Acuterheumaticfever",
        "context": "The challenge of extracting a descriptive schema from JSON data collections has become significant due to the prevalence of data lakes and schema-free NoSQL document stores. This paper focuses on the discovery of tagged unions within JSON Schema a design pattern that involves conditional implications between properties in an object. The authors formalize these implications through conditional functional dependencies utilizing JSON Schema operators such as if-then-else. Their heuristics aim to prevent overfitting during the schema extraction process. Promising results from experiments with a prototype implementation indicate success in detecting tagged unions in real-world datasets specifically GeoJSON and TopoJSON. The authors also discuss potential future work to expand on their findings.",
        "question": "In which types of datasets were tagged unions successfully detected?",
        "answer": "GeoJSON and TopoJSON"
    },
    {
        "id": 372,
        "diseasename": "Acuterheumaticfever",
        "context": "The echocardiogram is identified as the primary tool for diagnosing myocardial infarction commonly referred to as a heart attack by detecting regional wall motion abnormalities. A new method called Active Polynomials is proposed in this study which enhances the estimation of global motion in the Left Ventricular wall from echocardiograms. This algorithm aids cardiologists in identifying early signs of acute myocardial infarction and improves visualization of echo images through color-coded segments and motion displacement plots. Additionally the study introduces the HMC-QU database a public echo database collected by physicians at Hamad Medical Corporation Hospital in Qatar which will serve as a benchmark for future research. The proposed approach demonstrates high accuracy and precision in MI detection even with low-quality echo recordings.",
        "question": "What novel approach is proposed for estimating global motion in the Left Ventricular wall?",
        "answer": "Active Polynomials"
    },
    {
        "id": 373,
        "diseasename": "Acuterheumaticfever",
        "context": "The echocardiogram is identified as the primary tool for diagnosing myocardial infarction commonly referred to as a heart attack by detecting regional wall motion abnormalities. A new method called Active Polynomials is proposed in this study which enhances the estimation of global motion in the Left Ventricular wall from echocardiograms. This algorithm aids cardiologists in identifying early signs of acute myocardial infarction and improves visualization of echo images through color-coded segments and motion displacement plots. Additionally the study introduces the HMC-QU database a public echo database collected by physicians at Hamad Medical Corporation Hospital in Qatar which will serve as a benchmark for future research. The proposed approach demonstrates high accuracy and precision in MI detection even with low-quality echo recordings.",
        "question": "What public echo database was introduced by the researchers?",
        "answer": "HMC-QU database"
    },
    {
        "id": 374,
        "diseasename": "Acuterheumaticfever",
        "context": "This research paper focuses on deriving necessary and sufficient conditions for the nonnegativity of Moore-Penrose inverses in the context of unbounded Gram operators that operate between real Hilbert spaces. The study emphasizes the importance of certain closed convex cones and their acuteness in determining these conditions. Notably the findings extend previous results that were limited to bounded operators indicating a broader application of the established principles.",
        "question": "What type of inverses are the main focus of the research paper?",
        "answer": "Moore-Penrose inverses"
    },
    {
        "id": 375,
        "diseasename": "Acuterheumaticfever",
        "context": "Recent advancements in deep learning have enabled models to achieve human-level accuracy in various natural language processing tasks including question-answering and natural language inference. The paper introduces an unsupervised approach to fact-checking by transforming the FEVER dataset into a Cloze-task format where named entities in claims are masked. To predict answers the study utilizes pre-trained Bidirectional Encoder Representations from Transformers which help in classifying claims as either SUPPORTS or MANUAL_REVIEW. The proposed classifier demonstrates a label accuracy of 80.2% on the development set and 80.25% on the test set.",
        "question": "What is the label accuracy achieved by the classifier on the development set?",
        "answer": "80.2%"
    },
    {
        "id": 376,
        "diseasename": "Acuterheumaticfever",
        "context": "Recent advancements in deep learning have enabled models to achieve human-level accuracy in various natural language processing tasks including question-answering and natural language inference. The paper introduces an unsupervised approach to fact-checking by transforming the FEVER dataset into a Cloze-task format where named entities in claims are masked. To predict answers the study utilizes pre-trained Bidirectional Encoder Representations from Transformers which help in classifying claims as either SUPPORTS or MANUAL_REVIEW. The proposed classifier demonstrates a label accuracy of 80.2% on the development set and 80.25% on the test set.",
        "question": "What dataset is transformed into a Cloze-task for the study?",
        "answer": "FEVER dataset"
    },
    {
        "id": 377,
        "diseasename": "Acuterheumaticfever",
        "context": "Recent advancements in deep learning have enabled models to achieve human-level accuracy in various natural language processing tasks including question-answering and natural language inference. The paper introduces an unsupervised approach to fact-checking by transforming the FEVER dataset into a Cloze-task format where named entities in claims are masked. To predict answers the study utilizes pre-trained Bidirectional Encoder Representations from Transformers which help in classifying claims as either SUPPORTS or MANUAL_REVIEW. The proposed classifier demonstrates a label accuracy of 80.2% on the development set and 80.25% on the test set.",
        "question": "What pre-trained model is utilized to predict the answer tokens?",
        "answer": "Bidirectional Encoder Representations from Transformers"
    },
    {
        "id": 378,
        "diseasename": "Acuterheumaticfever",
        "context": "Epidemics of communicable diseases significantly strain public health systems worldwide. Accurate forecasting of infectious disease incidence is crucial for effective public health responses to outbreaks. Dengue a mosquito-borne virus infects over 400 million people globally each year. A real-time forecasting model was developed specifically for dengue hemorrhagic fever in Thailand's 77 provinces. This model produced multi-step predictions of dengue incidence every two weeks throughout 2014 showing better performance than naive seasonal models in more than half of the provinces at a 1.5 month horizon. The study also evaluated the challenges posed by delays in case reporting on the accuracy of long-range predictions.",
        "question": "What disease was the real-time forecasting model developed for in Thailand?",
        "answer": "Dengue hemorrhagic fever"
    },
    {
        "id": 379,
        "diseasename": "Acuterheumaticfever",
        "context": "Epidemics of communicable diseases significantly strain public health systems worldwide. Accurate forecasting of infectious disease incidence is crucial for effective public health responses to outbreaks. Dengue a mosquito-borne virus infects over 400 million people globally each year. A real-time forecasting model was developed specifically for dengue hemorrhagic fever in Thailand's 77 provinces. This model produced multi-step predictions of dengue incidence every two weeks throughout 2014 showing better performance than naive seasonal models in more than half of the provinces at a 1.5 month horizon. The study also evaluated the challenges posed by delays in case reporting on the accuracy of long-range predictions.",
        "question": "How often were dengue incidence predictions generated in the study?",
        "answer": "Every two weeks"
    },
    {
        "id": 380,
        "diseasename": "Acuterheumaticfever",
        "context": "Epidemics of communicable diseases significantly strain public health systems worldwide. Accurate forecasting of infectious disease incidence is crucial for effective public health responses to outbreaks. Dengue a mosquito-borne virus infects over 400 million people globally each year. A real-time forecasting model was developed specifically for dengue hemorrhagic fever in Thailand's 77 provinces. This model produced multi-step predictions of dengue incidence every two weeks throughout 2014 showing better performance than naive seasonal models in more than half of the provinces at a 1.5 month horizon. The study also evaluated the challenges posed by delays in case reporting on the accuracy of long-range predictions.",
        "question": "How many people are infected by dengue annually worldwide?",
        "answer": "Over 400 million people"
    },
    {
        "id": 381,
        "diseasename": "Acuterheumaticfever",
        "context": "Acute mountain sickness (AMS) is a prevalent issue for individuals ascending to high altitudes with potential progression to severe pulmonary and cerebral edema in some cases. The condition is characterized by a range of subjective symptoms particularly headache sleep disturbance fatigue and dizziness. Recent research indicates differing underlying mechanisms for headache and sleep disturbance suggesting that these symptoms may not be part of a single syndrome. A study involving 293 participants over 1110 subject-days at altitudes between 3650m and 5200m revealed three distinct symptom patterns: the most common being sleep disturbance and fatigue often occurring without headache. Notably 40% of participants with severe headache did not experience sleep disturbance indicating a lack of correlation among AMS symptoms.",
        "question": "What was the most common pattern of symptoms reported in the study?",
        "answer": "Sleep disturbance and fatigue"
    },
    {
        "id": 382,
        "diseasename": "Acuterheumaticfever",
        "context": "The COVID-19 pandemic which began in December 2019 in Wuhan China is caused by the novel coronavirus SARS-CoV-2 a member of the coronaviridae family. This research paper presents a comparative genomic analysis of eight different coronaviruses including various human coronaviruses and bat coronavirus RaTG13. The methodology employed in the study includes Chaos Game Representation (CGR) which visualizes one-dimensional DNA sequences in a two-dimensional fractal pattern along with the Fisher-Shannon Complexity measure to quantify these patterns. This approach allows for the unique identification of the viruses and reveals their similarities and differences through the Fisher-Shannon Information Plane.",
        "question": "What virus causes the COVID-19 pandemic?",
        "answer": "SARS-CoV-2"
    },
    {
        "id": 383,
        "diseasename": "Acuterheumaticfever",
        "context": "The COVID-19 pandemic which began in December 2019 in Wuhan China is caused by the novel coronavirus SARS-CoV-2 a member of the coronaviridae family. This research paper presents a comparative genomic analysis of eight different coronaviruses including various human coronaviruses and bat coronavirus RaTG13. The methodology employed in the study includes Chaos Game Representation (CGR) which visualizes one-dimensional DNA sequences in a two-dimensional fractal pattern along with the Fisher-Shannon Complexity measure to quantify these patterns. This approach allows for the unique identification of the viruses and reveals their similarities and differences through the Fisher-Shannon Information Plane.",
        "question": "What method is used to visualize one-dimensional DNA sequences in the study?",
        "answer": "Chaos Game Representation"
    },
    {
        "id": 384,
        "diseasename": "Acuterheumaticfever",
        "context": "The COVID-19 pandemic which began in December 2019 in Wuhan China is caused by the novel coronavirus SARS-CoV-2 a member of the coronaviridae family. This research paper presents a comparative genomic analysis of eight different coronaviruses including various human coronaviruses and bat coronavirus RaTG13. The methodology employed in the study includes Chaos Game Representation (CGR) which visualizes one-dimensional DNA sequences in a two-dimensional fractal pattern along with the Fisher-Shannon Complexity measure to quantify these patterns. This approach allows for the unique identification of the viruses and reveals their similarities and differences through the Fisher-Shannon Information Plane.",
        "question": "When did the COVID-19 pandemic first emerge?",
        "answer": "December 2019"
    },
    {
        "id": 385,
        "diseasename": "Acuterheumaticfever",
        "context": "Generalized Estimation Equations (GEE) are a statistical method used to analyze categorical longitudinal responses known for their computational simplicity and population parameter interpretation. However when dealing with missing data the GEE method relies on the assumption that data is missing completely at random. To address intermittently missing responses and covariates a doubly robust estimator (DRGEE) has been proposed for correlated ordinal longitudinal data which can improve efficiency when covariates are not time stationary. The paper extends the DRGEE estimator to incorporate structured associations using correlation coefficients or local odds ratios with simulation results showing that local odds ratio parametrization performs better particularly in small samples. This method has been applied to data related to Rheumatic Mitral Stenosis.",
        "question": "What method is used for the analysis of categorical longitudinal responses?",
        "answer": "Generalized Estimation Equations (GEE)"
    },
    {
        "id": 386,
        "diseasename": "Acuterheumaticfever",
        "context": "Generalized Estimation Equations (GEE) are a statistical method used to analyze categorical longitudinal responses known for their computational simplicity and population parameter interpretation. However when dealing with missing data the GEE method relies on the assumption that data is missing completely at random. To address intermittently missing responses and covariates a doubly robust estimator (DRGEE) has been proposed for correlated ordinal longitudinal data which can improve efficiency when covariates are not time stationary. The paper extends the DRGEE estimator to incorporate structured associations using correlation coefficients or local odds ratios with simulation results showing that local odds ratio parametrization performs better particularly in small samples. This method has been applied to data related to Rheumatic Mitral Stenosis.",
        "question": "What estimator is proposed for handling intermittently missing response and covariate data?",
        "answer": "Doubly robust estimator (DRGEE)"
    },
    {
        "id": 387,
        "diseasename": "Acuterheumaticfever",
        "context": "Generalized Estimation Equations (GEE) are a statistical method used to analyze categorical longitudinal responses known for their computational simplicity and population parameter interpretation. However when dealing with missing data the GEE method relies on the assumption that data is missing completely at random. To address intermittently missing responses and covariates a doubly robust estimator (DRGEE) has been proposed for correlated ordinal longitudinal data which can improve efficiency when covariates are not time stationary. The paper extends the DRGEE estimator to incorporate structured associations using correlation coefficients or local odds ratios with simulation results showing that local odds ratio parametrization performs better particularly in small samples. This method has been applied to data related to Rheumatic Mitral Stenosis.",
        "question": "What condition was the method applied to in the study?",
        "answer": "Rheumatic Mitral Stenosis"
    },
    {
        "id": 388,
        "diseasename": "Acuterheumaticfever",
        "context": "High-throughput sequencing allows for the tracking of B- and T-cell receptors over time and across different conditions including diseases and healthy states. However comparing immune repertoires quantitatively is complicated due to variability in receptor clonotype read counts which can arise from various factors like sampling and expression noise. To address these challenges a Bayesian approach is proposed to separate true repertoire variations from random effects. This method infers clone size distributions and a noise model to better understand clonal expansion particularly in response to immune challenges such as yellow fever vaccination in humans.",
        "question": "What immune challenge model was used to apply the proposed Bayesian approach?",
        "answer": "Yellow fever vaccination"
    },
    {
        "id": 389,
        "diseasename": "Acuterheumaticfever",
        "context": "Malaria is a significant health issue in many tropical regions primarily characterized by fever. The malaria attributable fever fraction (MAFF) is a critical public health measure used to evaluate the impact of malaria control initiatives. Estimating MAFF presents challenges due to the absence of a definitive diagnosis for malaria-related fevers. Current estimation methods depend on the accurate measurement of parasite density which is often incorrect because fever can reduce parasite counts and measurement errors can occur. To address these issues a new maximum likelihood estimation method based on exponential family g-modeling has been proposed which aims to provide unbiased estimates of MAFF. This method has been applied in Kilombero Tanzania.",
        "question": "Where was the proposed estimation method applied to estimate the MAFF?",
        "answer": "Kilombero Tanzania"
    },
    {
        "id": 390,
        "diseasename": "Acuterheumaticfever",
        "context": "Malaria is a significant health issue in many tropical regions primarily characterized by fever. The malaria attributable fever fraction (MAFF) is a critical public health measure used to evaluate the impact of malaria control initiatives. Estimating MAFF presents challenges due to the absence of a definitive diagnosis for malaria-related fevers. Current estimation methods depend on the accurate measurement of parasite density which is often incorrect because fever can reduce parasite counts and measurement errors can occur. To address these issues a new maximum likelihood estimation method based on exponential family g-modeling has been proposed which aims to provide unbiased estimates of MAFF. This method has been applied in Kilombero Tanzania.",
        "question": "What public health measure is used to assess the effect of malaria control programs?",
        "answer": "Malaria attributable fever fraction (MAFF)"
    },
    {
        "id": 391,
        "diseasename": "Acuterheumaticfever",
        "context": "Streptococcal A infections in Australia contribute significantly to morbidity and mortality particularly through invasive and post-streptococcal diseases as well as superficial skin and throat infections. Unlike invasive Group A Streptococcus (iGAS) and post-GAS which are monitored through mandatory notification systems preceding superficial Group A Streptococcus (sGAS) infections lack a reporting structure making their burden less defined. This review analyzes the epidemiology of sGAS infections in Australia from 1970 to 2020 focusing on studies primarily involving Aboriginal and Torres Strait Islander populations in remote areas. The review highlights a high prevalence of impetigo within these communities with significant discrepancies between community estimates and healthcare encounters. The findings suggest a need for standardized nationwide notifications for sGAS to better address the disease burden.",
        "question": "Which populations were the majority in the studies about sGAS infections?",
        "answer": "Aboriginal and Torres Strait Islander populations"
    },
    {
        "id": 392,
        "diseasename": "Acuterheumaticfever",
        "context": "Galectin-3 is identified as a biomarker involved in inflammation fibrosis and oxidative stress with increased levels linked to cardiovascular diseases. A study was conducted involving 30 patients diagnosed with acute rheumatic fever (ARF) and 26 healthy children as a control group. The research compared galectin-3 levels in patients upon admission and after treatment revealing that the patients initially had lower galectin-3 levels than the controls. However after treatment the levels of galectin-3 increased and a negative correlation was found between the severity of carditis and galectin-3 levels indicating that higher severity of carditis is associated with lower galectin-3 levels.",
        "question": "What type of correlation exists between the severity of carditis and galectin-3 levels?",
        "answer": "Negative correlation"
    },
    {
        "id": 393,
        "diseasename": "Acuterheumaticfever",
        "context": "Rheumatic heart disease (RHD) is the leading cause of valvular heart disease globally significantly impacting populations in low- and middle-income countries. Various imaging techniques including cardiac CT cardiac MRI and three-dimensional echocardiography are available for diagnosing and managing RHD but two-dimensional transthoracic echocardiography remains the primary method used. In 2012 the World Heart Foundation introduced criteria to standardize imaging diagnostics for RHD yet concerns about their complexity and reproducibility persist. New advancements aim to strike a balance between simplicity and accuracy and the introduction of handheld echocardiography offers potential improvements in managing RHD particularly in resource-limited settings. However its effectiveness as a screening or diagnostic tool is still being evaluated and significant challenges in imaging for RHD remain unresolved.",
        "question": "What regions are most affected by rheumatic heart disease?",
        "answer": "Low- and middle-income countries"
    },
    {
        "id": 394,
        "diseasename": "Acuterheumaticfever",
        "context": "Rheumatic heart disease (RHD) is the leading cause of valvular heart disease globally significantly impacting populations in low- and middle-income countries. Various imaging techniques including cardiac CT cardiac MRI and three-dimensional echocardiography are available for diagnosing and managing RHD but two-dimensional transthoracic echocardiography remains the primary method used. In 2012 the World Heart Foundation introduced criteria to standardize imaging diagnostics for RHD yet concerns about their complexity and reproducibility persist. New advancements aim to strike a balance between simplicity and accuracy and the introduction of handheld echocardiography offers potential improvements in managing RHD particularly in resource-limited settings. However its effectiveness as a screening or diagnostic tool is still being evaluated and significant challenges in imaging for RHD remain unresolved.",
        "question": "What imaging method is considered the cornerstone for diagnosing rheumatic heart disease?",
        "answer": "Two-dimensional transthoracic echocardiography"
    },
    {
        "id": 395,
        "diseasename": "Acuterheumaticfever",
        "context": "Rheumatic heart disease (RHD) is the leading cause of valvular heart disease globally significantly impacting populations in low- and middle-income countries. Various imaging techniques including cardiac CT cardiac MRI and three-dimensional echocardiography are available for diagnosing and managing RHD but two-dimensional transthoracic echocardiography remains the primary method used. In 2012 the World Heart Foundation introduced criteria to standardize imaging diagnostics for RHD yet concerns about their complexity and reproducibility persist. New advancements aim to strike a balance between simplicity and accuracy and the introduction of handheld echocardiography offers potential improvements in managing RHD particularly in resource-limited settings. However its effectiveness as a screening or diagnostic tool is still being evaluated and significant challenges in imaging for RHD remain unresolved.",
        "question": "What emerging technology could improve RHD management in resource-poor settings?",
        "answer": "Handheld echocardiography"
    },
    {
        "id": 396,
        "diseasename": "Acuterheumaticfever",
        "context": "The health of Indigenous Australians is significantly poorer compared to non-Indigenous Australians with a higher burden of infectious diseases. This study aimed to explore the relationship between built environment (BE) features and the incidence rates of infectious diseases in remote Indigenous communities in the Northern Territory Australia. The research involved joining remote Indigenous communities to 93 Indigenous Locations and analyzing data related to infectious disease rates and various BE features. The findings indicated that BE features associated with communal and social design were linked to elevated disease outcomes while comparable features without such intent did not show the same associations. The study highlights the need for infrastructure improvements as a potential method to reduce infectious disease transmission in these communities.",
        "question": "Where was the study on Indigenous communities conducted?",
        "answer": "Northern Territory Australia"
    },
    {
        "id": 397,
        "diseasename": "Acuterheumaticfever",
        "context": "The health of Indigenous Australians is significantly poorer compared to non-Indigenous Australians with a higher burden of infectious diseases. This study aimed to explore the relationship between built environment (BE) features and the incidence rates of infectious diseases in remote Indigenous communities in the Northern Territory Australia. The research involved joining remote Indigenous communities to 93 Indigenous Locations and analyzing data related to infectious disease rates and various BE features. The findings indicated that BE features associated with communal and social design were linked to elevated disease outcomes while comparable features without such intent did not show the same associations. The study highlights the need for infrastructure improvements as a potential method to reduce infectious disease transmission in these communities.",
        "question": "What is suggested as a method to reduce infectious disease transmission in Indigenous communities?",
        "answer": "Infrastructure improvements"
    },
    {
        "id": 398,
        "diseasename": "Acuterheumaticfever",
        "context": "Rheumatic heart disease (RHD) is a significant health concern in Sudan and other low/middle-income countries stemming from group A beta-hemolytic streptococcal infections that can lead to acute rheumatic fever (ARF) and heart valve dysfunction. In 2018 the World Health Organization mandated the update of guidelines for the management of ARF and RHD aimed primarily at primary healthcare workers. In response Sudan's Federal Ministry of Health in collaboration with the WHO assembled a committee to update the existing guidelines based on systematic literature reviews. These updated guidelines include simplified algorithms for diagnosing bacterial pharyngitis and ARF recognize echocardiography as the standard for early RHD diagnosis and provide protocols for benzathine penicillin administration. The endorsement of these guidelines is expected to enhance RHD control in the region.",
        "question": "Which ministry collaborated with the WHO to update the RHD guidelines in Sudan?",
        "answer": "Federal Ministry of Health"
    },
    {
        "id": 399,
        "diseasename": "Acuterheumaticfever",
        "context": "Autoimmune inflammatory reactions following vaccinations are infrequent occurrences. While reactive arthritis has been documented after several types of vaccinations there has been no prior report of this condition following mpox vaccination. This paper presents a unique case of a patient who developed reactive arthritis after receiving the mpox vaccine. The patient experienced severe symptoms including persistent fever and diarrhea which were further complicated by migratory arthritis and anterior uveitis. The authors have submitted this case to the Vaccine Adverse Event Reporting System to document the occurrence.",
        "question": "To which system was the case reported?",
        "answer": "Vaccine Adverse Event Reporting System"
    },
    {
        "id": 400,
        "diseasename": "Acuterheumaticfever",
        "context": "Rheumatic fever is a preventable illness caused by untreated Group A Streptococcus infection and it remains a significant concern in Aotearoa New Zealand particularly among Pacific and Māori populations. These groups are disproportionately affected facing a much higher likelihood of hospitalization due to rheumatic fever compared to non-Māori and non-Pacific individuals. A recent scoping review identified 57 interventions aimed at preventing Group A Streptococcus infections and rheumatic fever focusing on education throat swabbing in schools and improving primary care practices. While some interventions reported positive short-term outcomes such as reduced hospitalizations and increased awareness there has not been a long-term reduction in rheumatic fever rates. The review suggests that co-designing interventions with the affected communities could enhance their effectiveness and reduce stigma.",
        "question": "Where is rheumatic fever a significant concern?",
        "answer": "Aotearoa New Zealand"
    },
    {
        "id": 401,
        "diseasename": "Acuterheumaticfever",
        "context": "Rheumatic fever is a preventable illness caused by untreated Group A Streptococcus infection and it remains a significant concern in Aotearoa New Zealand particularly among Pacific and Māori populations. These groups are disproportionately affected facing a much higher likelihood of hospitalization due to rheumatic fever compared to non-Māori and non-Pacific individuals. A recent scoping review identified 57 interventions aimed at preventing Group A Streptococcus infections and rheumatic fever focusing on education throat swabbing in schools and improving primary care practices. While some interventions reported positive short-term outcomes such as reduced hospitalizations and increased awareness there has not been a long-term reduction in rheumatic fever rates. The review suggests that co-designing interventions with the affected communities could enhance their effectiveness and reduce stigma.",
        "question": "Which groups are disproportionately affected by rheumatic fever?",
        "answer": "Pacific and Māori populations"
    },
    {
        "id": 402,
        "diseasename": "Acuterheumaticfever",
        "context": "Acute rheumatic fever (ARF) is a serious inflammatory condition that can lead to rheumatic heart disease. To combat high rates of ARF Aotearoa New Zealand implemented a rheumatic fever prevention programme (RFPP) between 2011 and 2016 which aimed to improve community access to timely diagnosis and early treatment of group A streptococcal pharyngitis. This study analyzed the changes in penicillin antibiotic dispensing rates among children aged 18 years or younger during the RFPP using data from the National Pharmaceutical Collection. The results indicated that amoxicillin was the most frequently dispensed penicillin with a 4.3% increase in dispensing in regions participating in the RFPP despite an overall decrease in penicillin dispensing rates driven by a decline in amoxicillin-clavulanate.",
        "question": "By what percentage did amoxicillin dispensing increase in regions operating the RFPP?",
        "answer": "4.3%"
    },
    {
        "id": 403,
        "diseasename": "Acuterheumaticfever",
        "context": "Adult-onset Still disease (AOSD) is difficult to diagnose due to its ambiguous clinical presentation and the absence of specific serological markers. A study evaluated the diagnostic utility of clinical laboratory and serum ferritin features in patients over 18 years of age who were admitted to two tertiary medical centers with elevated serum ferritin levels above 1000 ng/mL. Among the patients identified 36 were diagnosed with AOSD and 144 were matched non-AOSD controls. The study found that the presence of arthralgia/arthritis had the highest diagnostic accuracy for AOSD while serum ferritin results varied significantly based on the cutoff used. Ultimately the diagnosis of AOSD should rely on comprehensive clinical evaluation rather than solely on elevated ferritin levels.",
        "question": "What clinical feature showed the highest diagnostic utility for AOSD?",
        "answer": "Arthralgia/arthritis"
    },
    {
        "id": 404,
        "diseasename": "Acuterheumaticfever",
        "context": "Adult-onset Still disease (AOSD) is difficult to diagnose due to its ambiguous clinical presentation and the absence of specific serological markers. A study evaluated the diagnostic utility of clinical laboratory and serum ferritin features in patients over 18 years of age who were admitted to two tertiary medical centers with elevated serum ferritin levels above 1000 ng/mL. Among the patients identified 36 were diagnosed with AOSD and 144 were matched non-AOSD controls. The study found that the presence of arthralgia/arthritis had the highest diagnostic accuracy for AOSD while serum ferritin results varied significantly based on the cutoff used. Ultimately the diagnosis of AOSD should rely on comprehensive clinical evaluation rather than solely on elevated ferritin levels.",
        "question": "Where were the patients with elevated serum ferritin levels admitted?",
        "answer": "Two tertiary medical centers"
    },
    {
        "id": 405,
        "diseasename": "Acuterheumaticfever",
        "context": "Rheumatic heart disease (RHD) is a significant cardiovascular issue globally despite being less common in affluent nations. The disease arises from infections in the throat skin or mucosa which allow Group A Streptococcus (GAS) to enter the immune system. The immune response to GAS triggers an inflammatory cascade that primarily affects the heart leading to cardiac dysfunction. Recurrent inflammation damages the heart's layers and creates a cycle of immune reactions that contribute to myocardial fibrosis a common condition among RHD patients. Identifying myocardial fibrosis can help guide treatment options and predict patient outcomes highlighting the need for further research in this area.",
        "question": "What significant cardiovascular issue does the paper discuss?",
        "answer": "Rheumatic heart disease (RHD)"
    },
    {
        "id": 406,
        "diseasename": "Acuterheumaticfever",
        "context": "Rheumatic heart disease (RHD) is a significant cardiovascular issue globally despite being less common in affluent nations. The disease arises from infections in the throat skin or mucosa which allow Group A Streptococcus (GAS) to enter the immune system. The immune response to GAS triggers an inflammatory cascade that primarily affects the heart leading to cardiac dysfunction. Recurrent inflammation damages the heart's layers and creates a cycle of immune reactions that contribute to myocardial fibrosis a common condition among RHD patients. Identifying myocardial fibrosis can help guide treatment options and predict patient outcomes highlighting the need for further research in this area.",
        "question": "Which bacteria's infection is associated with the onset of rheumatic heart disease?",
        "answer": "Group A Streptococcus (GAS)"
    },
    {
        "id": 407,
        "diseasename": "Acuterheumaticfever",
        "context": "A 3-year-old girl presented with a week of right knee pain that resolved spontaneously but later developed painful swelling in her ankle impacting her ability to walk. Initial considerations included juvenile idiopathic arthritis but a blood test could not be performed due to coagulation of the sample. Imaging revealed low signals in the femur tibia fibula and foot bone marrow along with synovial fluid retention in the right ankle joint. A blood analysis indicated a high white blood cell count and an increase in lymphoblasts leading to a diagnosis of B-cell precursor acute lymphoblastic leukemia. This case highlights the need for pediatricians to consider leukemia when children exhibit joint symptoms.",
        "question": "What was the diagnosis for the patient after the imaging and blood analysis?",
        "answer": "B-cell precursor acute lymphoblastic leukemia"
    },
    {
        "id": 408,
        "diseasename": "Acuterheumaticfever",
        "context": "A 3-year-old girl presented with a week of right knee pain that resolved spontaneously but later developed painful swelling in her ankle impacting her ability to walk. Initial considerations included juvenile idiopathic arthritis but a blood test could not be performed due to coagulation of the sample. Imaging revealed low signals in the femur tibia fibula and foot bone marrow along with synovial fluid retention in the right ankle joint. A blood analysis indicated a high white blood cell count and an increase in lymphoblasts leading to a diagnosis of B-cell precursor acute lymphoblastic leukemia. This case highlights the need for pediatricians to consider leukemia when children exhibit joint symptoms.",
        "question": "Which joint showed synovial fluid retention in the patient?",
        "answer": "Right ankle joint"
    },
    {
        "id": 409,
        "diseasename": "Acuterheumaticfever",
        "context": "Infective endocarditis (IE) is a serious disease with significant morbidity and mortality. A retrospective study conducted in northern Morocco evaluated patients hospitalized for IE over 4 years and 7 months at the University Hospital of Tangier. A total of 80 patients were admitted with an average age of 46 years and an even distribution of sexes. The majority of cases involved native valves and diagnostic delays averaged 25 days. Staphylococcus was identified as the predominant infective microorganism and imaging showed vegetations primarily on the mitral valve. Treatment typically included a combination of ceftriaxone and gentamicin with clinical improvement seen in 70% of patients. The study emphasized the need for multidisciplinary management to improve prognosis.",
        "question": "On which valve were vegetations predominantly found in patients with infective endocarditis?",
        "answer": "Mitral valve"
    },
    {
        "id": 410,
        "diseasename": "Acuterheumaticfever",
        "context": "This review focuses on the respiratory complications associated with autoimmune rheumatic diseases that require intensive care unit (ICU) treatment. Conditions such as rheumatoid arthritis systemic lupus erythematosus and scleroderma significantly affect the respiratory system and can lead to severe consequences including respiratory failure. Common respiratory issues observed in these patients include alveolar hemorrhage and acute respiratory distress syndrome. The review highlights the importance of early detection and treatment of these complications as ICU mortality rates for rheumatic diseases can be high ranging between 30% to 60%. Collaboration with rheumatic specialists is essential to ensure accurate diagnosis and prompt intervention which can ultimately improve patient outcomes.",
        "question": "What is the ICU mortality rate range for rheumatic diseases?",
        "answer": "30% to 60%"
    },
    {
        "id": 411,
        "diseasename": "Acuterheumaticfever",
        "context": "This review focuses on the respiratory complications associated with autoimmune rheumatic diseases that require intensive care unit (ICU) treatment. Conditions such as rheumatoid arthritis systemic lupus erythematosus and scleroderma significantly affect the respiratory system and can lead to severe consequences including respiratory failure. Common respiratory issues observed in these patients include alveolar hemorrhage and acute respiratory distress syndrome. The review highlights the importance of early detection and treatment of these complications as ICU mortality rates for rheumatic diseases can be high ranging between 30% to 60%. Collaboration with rheumatic specialists is essential to ensure accurate diagnosis and prompt intervention which can ultimately improve patient outcomes.",
        "question": "What is one common manifestation of respiratory complications in autoimmune rheumatic diseases?",
        "answer": "Alveolar hemorrhage"
    },
    {
        "id": 412,
        "diseasename": "Acuterheumaticfever",
        "context": "This review focuses on the respiratory complications associated with autoimmune rheumatic diseases that require intensive care unit (ICU) treatment. Conditions such as rheumatoid arthritis systemic lupus erythematosus and scleroderma significantly affect the respiratory system and can lead to severe consequences including respiratory failure. Common respiratory issues observed in these patients include alveolar hemorrhage and acute respiratory distress syndrome. The review highlights the importance of early detection and treatment of these complications as ICU mortality rates for rheumatic diseases can be high ranging between 30% to 60%. Collaboration with rheumatic specialists is essential to ensure accurate diagnosis and prompt intervention which can ultimately improve patient outcomes.",
        "question": "Who is vital for accurate diagnosis and immediate intervention in ICU patients with autoimmune rheumatic diseases?",
        "answer": "Rheumatic specialists"
    },
    {
        "id": 413,
        "diseasename": "Acuterheumaticfever",
        "context": "Over the past two decades Tanzania has seen a significant increase in non-communicable diseases (NCDs) yet resources remain limited to address this growing burden. To improve the situation a training program was conducted for mid-level healthcare workers at the Kondoa Town Council District Hospital where 48 employees participated in a five-day course focused on the essential management of severe NCDs. The training included lectures and practical workshops led by experienced physicians from various medical institutions in Tanzania. An assessment before and after the training measured the participants' knowledge revealing that while their average scores improved many struggled with diagnosing certain conditions like rheumatic heart disease compared to diabetes mellitus. Overall the training proved effective in significantly enhancing the knowledge of healthcare workers regarding NCDs.",
        "question": "Where was the training for healthcare workers conducted?",
        "answer": "Kondoa Town Council District Hospital"
    },
    {
        "id": 414,
        "diseasename": "Acuterheumaticfever",
        "context": "Over the past two decades Tanzania has seen a significant increase in non-communicable diseases (NCDs) yet resources remain limited to address this growing burden. To improve the situation a training program was conducted for mid-level healthcare workers at the Kondoa Town Council District Hospital where 48 employees participated in a five-day course focused on the essential management of severe NCDs. The training included lectures and practical workshops led by experienced physicians from various medical institutions in Tanzania. An assessment before and after the training measured the participants' knowledge revealing that while their average scores improved many struggled with diagnosing certain conditions like rheumatic heart disease compared to diabetes mellitus. Overall the training proved effective in significantly enhancing the knowledge of healthcare workers regarding NCDs.",
        "question": "How long did the training course on NCDs last?",
        "answer": "Five days"
    },
    {
        "id": 415,
        "diseasename": "Acuterheumaticfever",
        "context": "A 33-year-old man presented with a 10-day history of fever dry cough and dyspnea. He experienced small amounts of frank hemoptysis several times a day over the last 3 days and noted a reduction in urine volume. The patient did not report joint pain skin rash muscle weakness or other bleeding symptoms apart from the hemoptysis. His medical history included childhood asthma and untreated hypertension for the past 2 years. He has no history of smoking recent travel medication use or occupational inhalation.",
        "question": "Who presented with symptoms of fever and cough?",
        "answer": "33-year-old man"
    },
    {
        "id": 416,
        "diseasename": "Acuterheumaticfever",
        "context": "A 33-year-old man presented with a 10-day history of fever dry cough and dyspnea. He experienced small amounts of frank hemoptysis several times a day over the last 3 days and noted a reduction in urine volume. The patient did not report joint pain skin rash muscle weakness or other bleeding symptoms apart from the hemoptysis. His medical history included childhood asthma and untreated hypertension for the past 2 years. He has no history of smoking recent travel medication use or occupational inhalation.",
        "question": "What symptom did the patient experience several times a day?",
        "answer": "Frank hemoptysis"
    },
    {
        "id": 417,
        "diseasename": "Acuterheumaticfever",
        "context": "A 33-year-old man presented with a 10-day history of fever dry cough and dyspnea. He experienced small amounts of frank hemoptysis several times a day over the last 3 days and noted a reduction in urine volume. The patient did not report joint pain skin rash muscle weakness or other bleeding symptoms apart from the hemoptysis. His medical history included childhood asthma and untreated hypertension for the past 2 years. He has no history of smoking recent travel medication use or occupational inhalation.",
        "question": "What medical condition did the patient have in his medical history?",
        "answer": "Childhood asthma"
    },
    {
        "id": 418,
        "diseasename": "Acuterheumaticfever",
        "context": "Q fever is a zoonotic disease caused by the bacterium Coxiella burnetii which primarily affects animals but can be transmitted to humans. The chronic form of this disease often presents as infective endocarditis the most common manifestation. Diagnosing Q fever poses challenges due to the lack of distinctive symptoms and the complicated nature of isolating the bacterium in culture. As a result serological and molecular techniques such as immunofluorescent assay (IFA) and real-time PCR are predominantly used for diagnosis. This paper reports two cases of Q fever endocarditis successfully diagnosed using these techniques.",
        "question": "What bacterium causes Q fever?",
        "answer": "Coxiella burnetii"
    },
    {
        "id": 419,
        "diseasename": "Acuterheumaticfever",
        "context": "Q fever is a zoonotic disease caused by the bacterium Coxiella burnetii which primarily affects animals but can be transmitted to humans. The chronic form of this disease often presents as infective endocarditis the most common manifestation. Diagnosing Q fever poses challenges due to the lack of distinctive symptoms and the complicated nature of isolating the bacterium in culture. As a result serological and molecular techniques such as immunofluorescent assay (IFA) and real-time PCR are predominantly used for diagnosis. This paper reports two cases of Q fever endocarditis successfully diagnosed using these techniques.",
        "question": "What is the most common form of chronic Q fever?",
        "answer": "Infective endocarditis"
    },
    {
        "id": 420,
        "diseasename": "Acuterheumaticfever",
        "context": "Acute acalculous cholecystitis (AAC) often presents with severe abdominal symptoms in patients. Recent clinical studies indicate that for some patients with AAC particularly those with acute abdomen caused by viral infections or rheumatic diseases conservative treatment may be sufficient and cholecystectomy may not be necessary. A case series study reviewed AAC-related literature from 1960 to 2022 involving 171 cases to compare the outcomes of patients who underwent cholecystectomy versus those who received conservative treatment. The results showed that the prognosis for both treatment approaches was similar with patients suffering from virus infection-associated AAC having a better prognosis than those with rheumatic disease-associated AAC.",
        "question": "What treatment may be sufficient for some patients with AAC?",
        "answer": "Conservative treatment"
    },
    {
        "id": 421,
        "diseasename": "Acuterheumaticfever",
        "context": "Autoimmune heart disease is a condition characterized by the immune system's attack on cardiac tissue which can lead to serious health issues even in young individuals who appear otherwise healthy. These cardiac changes often present with nonspecific features making diagnosis challenging particularly when there is no reliable medical history. Differentiating between various types of cardiopathies is crucial and numerous studies have focused on immunohistochemical and genetic characterizations to aid in this differentiation during autopsies. A standardized protocol for forensic pathologists would greatly enhance investigations. This summary highlights the range of autoimmune cardiopathies including new information on cardiopathies induced by SARS-CoV-2 and suggests using blood markers as practical tools for forensic pathologists.",
        "question": "What condition is characterized by immune system aggression against cardiac tissue?",
        "answer": "Autoimmune heart disease"
    },
    {
        "id": 422,
        "diseasename": "Acuterheumaticfever",
        "context": "Autoimmune heart disease is a condition characterized by the immune system's attack on cardiac tissue which can lead to serious health issues even in young individuals who appear otherwise healthy. These cardiac changes often present with nonspecific features making diagnosis challenging particularly when there is no reliable medical history. Differentiating between various types of cardiopathies is crucial and numerous studies have focused on immunohistochemical and genetic characterizations to aid in this differentiation during autopsies. A standardized protocol for forensic pathologists would greatly enhance investigations. This summary highlights the range of autoimmune cardiopathies including new information on cardiopathies induced by SARS-CoV-2 and suggests using blood markers as practical tools for forensic pathologists.",
        "question": "Which demographic can be affected by autoimmune heart disease even when seemingly healthy?",
        "answer": "Young individuals"
    },
    {
        "id": 423,
        "diseasename": "Acuterheumaticfever",
        "context": "Autoimmune heart disease is a condition characterized by the immune system's attack on cardiac tissue which can lead to serious health issues even in young individuals who appear otherwise healthy. These cardiac changes often present with nonspecific features making diagnosis challenging particularly when there is no reliable medical history. Differentiating between various types of cardiopathies is crucial and numerous studies have focused on immunohistochemical and genetic characterizations to aid in this differentiation during autopsies. A standardized protocol for forensic pathologists would greatly enhance investigations. This summary highlights the range of autoimmune cardiopathies including new information on cardiopathies induced by SARS-CoV-2 and suggests using blood markers as practical tools for forensic pathologists.",
        "question": "What practical tools are proposed to aid forensic pathologists in their investigations?",
        "answer": "Blood markers"
    },
    {
        "id": 424,
        "diseasename": "Acuterheumaticfever",
        "context": "Misdiagnosis between coronavirus disease 2019 (COVID-19) and malaria is a concern due to overlapping symptoms especially when diagnosis relies heavily on symptomatology. Coinfection with COVID-19 and malaria has been linked to higher in-hospital mortality rates compared to isolated COVID-19 infections. A case study presented a 57-year-old Ethiopian woman who exhibited acute febrile illness shortness of breath and coughing. Despite negative rapid antigen tests for SARS-CoV-2 at her initial visit further testing confirmed COVID-19 after her admission while a peripheral blood smear identified Plasmodium falciparum indicating malaria. Clinicians are advised to consider potential coinfections in patients from malaria-endemic regions presenting with fever and respiratory symptoms.",
        "question": "What two infections can be misdiagnosed due to similar symptoms?",
        "answer": "COVID-19 and malaria"
    },
    {
        "id": 425,
        "diseasename": "Acuterheumaticfever",
        "context": "Misdiagnosis between coronavirus disease 2019 (COVID-19) and malaria is a concern due to overlapping symptoms especially when diagnosis relies heavily on symptomatology. Coinfection with COVID-19 and malaria has been linked to higher in-hospital mortality rates compared to isolated COVID-19 infections. A case study presented a 57-year-old Ethiopian woman who exhibited acute febrile illness shortness of breath and coughing. Despite negative rapid antigen tests for SARS-CoV-2 at her initial visit further testing confirmed COVID-19 after her admission while a peripheral blood smear identified Plasmodium falciparum indicating malaria. Clinicians are advised to consider potential coinfections in patients from malaria-endemic regions presenting with fever and respiratory symptoms.",
        "question": "Who was the patient in the case study?",
        "answer": "57-year-old Ethiopian woman"
    },
    {
        "id": 426,
        "diseasename": "Acuterheumaticfever",
        "context": "Misdiagnosis between coronavirus disease 2019 (COVID-19) and malaria is a concern due to overlapping symptoms especially when diagnosis relies heavily on symptomatology. Coinfection with COVID-19 and malaria has been linked to higher in-hospital mortality rates compared to isolated COVID-19 infections. A case study presented a 57-year-old Ethiopian woman who exhibited acute febrile illness shortness of breath and coughing. Despite negative rapid antigen tests for SARS-CoV-2 at her initial visit further testing confirmed COVID-19 after her admission while a peripheral blood smear identified Plasmodium falciparum indicating malaria. Clinicians are advised to consider potential coinfections in patients from malaria-endemic regions presenting with fever and respiratory symptoms.",
        "question": "What was identified in the peripheral blood smear of the patient?",
        "answer": "Plasmodium falciparum"
    },
    {
        "id": 427,
        "diseasename": "Acuterheumaticfever",
        "context": "This research conducted a clinical audit over a twenty-year period analyzing maternal and fetal outcomes in pregnant women with valvular heart disease (VHD) from Portuguese-speaking African countries who were transferred for care. The retrospective study included 81 pregnancies in 45 women from 2000 to 2020 focusing on cardiovascular and fetal outcomes. A significant number of these pregnancies presented a history of rheumatic heart disease and involved patients primarily in functional class I or II. Complications included mechanical valve thrombosis in four pregnancies and hemorrhagic incidents in seven anticoagulated patients. Overall the study found that while there were successful pregnancies the use of vitamin K antagonist therapy was linked to unsuccessful outcomes.",
        "question": "How many pregnancies were analyzed in the study?",
        "answer": "81 pregnancies"
    },
    {
        "id": 428,
        "diseasename": "Acuterheumaticfever",
        "context": "This research conducted a clinical audit over a twenty-year period analyzing maternal and fetal outcomes in pregnant women with valvular heart disease (VHD) from Portuguese-speaking African countries who were transferred for care. The retrospective study included 81 pregnancies in 45 women from 2000 to 2020 focusing on cardiovascular and fetal outcomes. A significant number of these pregnancies presented a history of rheumatic heart disease and involved patients primarily in functional class I or II. Complications included mechanical valve thrombosis in four pregnancies and hemorrhagic incidents in seven anticoagulated patients. Overall the study found that while there were successful pregnancies the use of vitamin K antagonist therapy was linked to unsuccessful outcomes.",
        "question": "What complication affected four pregnancies in the study?",
        "answer": "Mechanical valve thrombosis"
    },
    {
        "id": 429,
        "diseasename": "Acuterheumaticfever",
        "context": "This research conducted a clinical audit over a twenty-year period analyzing maternal and fetal outcomes in pregnant women with valvular heart disease (VHD) from Portuguese-speaking African countries who were transferred for care. The retrospective study included 81 pregnancies in 45 women from 2000 to 2020 focusing on cardiovascular and fetal outcomes. A significant number of these pregnancies presented a history of rheumatic heart disease and involved patients primarily in functional class I or II. Complications included mechanical valve thrombosis in four pregnancies and hemorrhagic incidents in seven anticoagulated patients. Overall the study found that while there were successful pregnancies the use of vitamin K antagonist therapy was linked to unsuccessful outcomes.",
        "question": "What therapy was identified as an independent predictor of an unsuccessful pregnancy?",
        "answer": "Vitamin K antagonist therapy"
    },
    {
        "id": 430,
        "diseasename": "Acuterheumaticfever",
        "context": "Familial Mediterranean fever (FMF) is the most prevalent autoinflammatory disease and is characterized by brief recurring and self-limiting episodes of fever and serositis. Patients with FMF can experience persistent subclinical inflammation during symptom-free periods which may lead to complications such as amyloidosis even when treated with colchicine. In a study involving 160 participants researchers measured serum levels of neopterin and calprotectin in FMF patients during these attack-free periods. The results indicated that both calprotectin and neopterin levels were significantly elevated in FMF patients compared to healthy controls suggesting their potential as valuable markers for monitoring subclinical inflammation in these patients.",
        "question": "What is the most common autoinflammatory disease discussed in the study?",
        "answer": "Familial Mediterranean fever"
    },
    {
        "id": 431,
        "diseasename": "Acuterheumaticfever",
        "context": "Rheumatic heart disease significantly contributes to cardiac-related mortality in children worldwide particularly in endemic areas. A study was conducted in Uganda from July 2017 to March 2020 to investigate the outcomes of acute rheumatic fever focusing on mortality rates recurrence of the illness and changes in carditis over a follow-up period. The study involved 182 patients aged 4-23 years diagnosed with acute rheumatic fever with 156 included in the analysis. The findings revealed that 25 of these patients died with 21 deaths attributed to cardiac conditions and 17 experienced recurrent episodes of acute rheumatic fever. The study highlighted the burden of undetected acute rheumatic fever and emphasized the need for enhanced awareness and diagnostic capabilities in these regions.",
        "question": "What illness was the focus of the study regarding mortality and recurrence?",
        "answer": "Acute rheumatic fever"
    },
    {
        "id": 432,
        "diseasename": "Acuterheumaticfever",
        "context": "The fever of unknown origin (FUO) presents a significant diagnostic challenge due to its diverse range of potential causes which can include neoplastic infectious rheumatic/inflammatory and various other disorders. Nuclear medicine techniques particularly technetium-99m-hexamethylpropylene amine oxime (Tc-99m-HMPAO) labeled leukocyte scintigraphy have been identified as effective methods for diagnosing the underlying causes of FUO. This technique is particularly useful for localizing and assessing the extent of occult infections. The paper discusses a rare case of pseudomembranous colitis which presented without diarrhea identified as the cause of FUO through the application of this diagnostic method.",
        "question": "What diagnostic method is mentioned as effective for FUO?",
        "answer": "Tc-99m-HMPAO-labeled leukocyte scintigraphy"
    },
    {
        "id": 433,
        "diseasename": "Acuterheumaticfever",
[truncated: 4,857,831 more chars]
